# Supplementary material for: LOXL3 Silencing Affected Cell Adhesion and Invasion in U87MG Glioma Cells
Source: Int J Mol Sci. 2021 Jul 28;22(15):8072. doi: 10.3390/ijms22158072 (PMC8347215; doi:10.3390/ijms22158072)
Supplement: Supplementary file 1 [file ijms-22-08072-s001.zip]

Archive with 1 entries (1 files):
- ijms-1214831-supplementary.csv
