# Supplementary material for: LOXL3 Silencing Affected Cell Adhesion and Invasion in U87MG Glioma Cells
Source: Int J Mol Sci. 2021 Jul 28;22(15):8072. doi: 10.3390/ijms22158072 (PMC8347215; doi:10.3390/ijms22158072)
Supplement: Supplementary file 1 [file ijms-22-08072-s001.zip › ijms-1214831-supplementary.csv]

ensembl_gene_id	external_gene_name	description	entrezgene_id	LOXL3_1B	LOXL3_1A	NCTB	NTCA	LOXL31-NTC_logFC	P.Value	adj.P.Val
ENSG00000227232	WASH7P	WASP family homolog 7, pseudogene [Source:HGNC Symbol;Acc:HGNC:38034]		9.954.086.313	9.909.341.257	9.410.221.463	973.062.136	-0.006143044	0.959488069	0.972121307
ENSG00000279457	WASH9P	WAS protein family homolog 9, pseudogene [Source:HGNC Symbol;Acc:HGNC:53981]		8.783.935.934	7.845.545.792	7.852.275.823	8.107.688.316	-0.007351038	0.94820701	0.96370369
ENSG00000225972	MTND1P23	MT-ND1 pseudogene 23 [Source:HGNC Symbol;Acc:HGNC:42092]		515.438.073	4.677.222.706	3.512.174.149	3.702.007.193	0.459590443	0.023338975	0.052269972
ENSG00000225630	MTND2P28	MT-ND2 pseudogene 28 [Source:HGNC Symbol;Acc:HGNC:42129]		9.486.585.469	9.480.233.045	5.436.597.693	5.961.087.954	0.790828852	0.0008632	0.003775973
ENSG00000237973	MTCO1P12	MT-CO1 pseudogene 12 [Source:HGNC Symbol;Acc:HGNC:52014]		1.081.259.251	1.096.499.805	9.796.784.127	1.056.365.927	0.088388745	0.439369218	0.54468913
ENSG00000278791	AC114498.2			2.804.845.617	6.613.527.945	5.235.526.896	4.617.718.297	0.444534154	0.009839331	0.026021879
ENSG00000229344	MTCO2P12	MT-CO2 pseudogene 12 [Source:HGNC Symbol;Acc:HGNC:52028]		2.366.987.321	2.212.246.713	1.553.626.322	1.605.424.902	0.509399773	0.001151108	0.004698172
ENSG00000240409	MTATP8P1	MT-ATP8 pseudogene 1 [Source:HGNC Symbol;Acc:HGNC:44571]		1.238.373.069	7.730.395.116	5.219.472.901	6.103.964.795	0.479057294	0.006491124	0.018663667
ENSG00000248527	MTATP6P1	MT-ATP6 pseudogene 1 [Source:HGNC Symbol;Acc:HGNC:44575]		1.845.349.197	1.905.660.642	1.015.831.318	1.059.641.363	0.918147376	0.000431457	0.002173836
ENSG00000198744	MTCO3P12	MT-CO3 pseudogene 12 [Source:HGNC Symbol;Acc:HGNC:52042]		7.507.631.857	8.025.710.035	6.461.186.142	6.557.751.102	0.276970865	0.027475901	0.059828901
ENSG00000237491	LINC01409	long intergenic non-protein coding RNA 1409 [Source:HGNC Symbol;Acc:HGNC:50701]		0.906347289	0.529205289	0.620023424	0.560200508	0.11961127	0.629713554	0.714713626
ENSG00000177757	FAM87B	family with sequence similarity 87 member B [Source:HGNC Symbol;Acc:HGNC:32236]		0.518582227	0.463028506	0.942722676	0.466876069	-0.352405293	0.265861596	0.369182216
ENSG00000228794	LINC01128	long intergenic non-protein coding RNA 1128 [Source:HGNC Symbol;Acc:HGNC:49377]		2.028.599.483	1.961.332.173	3.359.615.741	3.538.122.923	-0.821671275	4.91E-07	9.45E-06
ENSG00000187634	SAMD11	sterile alpha motif domain containing 11 [Source:HGNC Symbol;Acc:HGNC:28706]	148398	8.167.912.096	1.162.057.895	132.388.886	9.814.115.566	0.169892093	0.171107996	0.258990804
ENSG00000188976	NOC2L	NOC2 like nucleolar associated transcriptional repressor [Source:HGNC Symbol;Acc:HGNC:24517]	26155	1.835.302.879	1.760.111.395	1.540.377.366	1.673.368.475	0.131866795	0.147542721	0.230647653
ENSG00000187961	KLHL17	kelch like family member 17 [Source:HGNC Symbol;Acc:HGNC:24023]	339451	2.874.885.446	2.560.587.579	1.965.972.472	2.570.389.981	0.158800758	0.215403198	0.311492324
ENSG00000187583	PLEKHN1	pleckstrin homology domain containing N1 [Source:HGNC Symbol;Acc:HGNC:25284]	84069	6.635.818.025	5.205.165.617	3.268.915.003	4.652.527.974	0.558240187	0.032827569	0.069035312
ENSG00000187642	PERM1	PPARGC1 and ESRR induced regulator, muscle 1 [Source:HGNC Symbol;Acc:HGNC:28208]	84808	0.533597917	1.015.560.144	0.779728568	0.690251179	0.538154278	0.022460102	0.050704121
ENSG00000187608	ISG15	ISG15 ubiquitin like modifier [Source:HGNC Symbol;Acc:HGNC:4053]	9636	6.124.838.309	3.052.906.197	7.262.567.365	8.169.489.646	-1.119.759.889	0.001596789	0.00607913
ENSG00000188157	AGRN	agrin [Source:HGNC Symbol;Acc:HGNC:329]	375790	1.501.214.494	1.275.550.197	1.314.514.517	1.505.718.288	-0.179163253	0.060546772	0.112829088
ENSG00000242590	AL645608.5	novel transcript		3.384.734.962	2.562.946.698	255.273.823	2.306.437.465	0.138077127	0.303803727	0.409987031
ENSG00000217801	AL390719.1	protein tyrosine phosphatase family pseudogene		1.461.666.848	1.542.372.114	4.626.940.211	4.605.750.703	-1.606.341.088	1.33E-07	3.38E-06
ENSG00000273443	AL645608.8	novel transcript		1.855.922.055	3.262.424.008	6.642.271.591	7.017.671.079	-0.9489771	0.001029771	0.00430796
ENSG00000131591	C1orf159	chromosome 1 open reading frame 159 [Source:HGNC Symbol;Acc:HGNC:26062]	54991	2.022.979.259	1.527.855.958	1.451.661.697	1.380.334.386	0.185620614	0.152029879	0.236239392
ENSG00000078808	SDF4	stromal cell derived factor 4 [Source:HGNC Symbol;Acc:HGNC:24188]	51150	5.587.038.746	4.684.943.015	3.238.729.858	364.259.406	0.456225925	7.72E-05	0.000552812
ENSG00000176022	B3GALT6	beta-1,3-galactosyltransferase 6 [Source:HGNC Symbol;Acc:HGNC:17978]	126792	1.166.939.395	1.066.663.898	823.193.452	8.510.695.131	0.315510925	0.018609688	0.043585516
ENSG00000160087	UBE2J2	ubiquitin conjugating enzyme E2 J2 [Source:HGNC Symbol;Acc:HGNC:19268]	118424	1.057.106.537	9.716.502.427	9.525.860.517	9.992.911.549	-0.010685882	0.906263542	0.934433374
ENSG00000162572	SCNN1D	sodium channel epithelial 1 delta subunit [Source:HGNC Symbol;Acc:HGNC:10601]	6339	0.812282904	0.575946655	136.806.041	1.400.210.629	-1.183.004.995	0.001023288	0.004287904
ENSG00000131584	ACAP3	ArfGAP with coiled-coil, ankyrin repeat and PH domains 3 [Source:HGNC Symbol;Acc:HGNC:16754]	116983	2.821.812.923	3.011.731.495	2.670.851.381	2.909.980.399	0.048838911	0.710733794	0.783669133
ENSG00000169972	PUSL1	pseudouridine synthase like 1 [Source:HGNC Symbol;Acc:HGNC:26914]	126789	31.293.519	2.380.173.279	1.944.152.469	1.826.050.034	0.39349432	0.065657574	0.120276241
ENSG00000127054	INTS11	integrator complex subunit 11 [Source:HGNC Symbol;Acc:HGNC:26052]	54973	7.785.213.424	8.037.503.736	7.510.816.062	7.630.356.664	0.135510148	0.204053878	0.29810767
ENSG00000240731	AL139287.1	novel transcript		4.359.583.745	8.841.668.125	3.242.135.627	4.238.896.043	0.922560239	0.039116121	0.079157021
ENSG00000224051	CPTP	ceramide-1-phosphate transfer protein [Source:HGNC Symbol;Acc:HGNC:28116]	80772	9.236.021.337	9.119.969.073	1.142.442.679	1.180.714.236	-0.404765339	0.00224276	0.007987538
ENSG00000107404	DVL1	dishevelled segment polarity protein 1 [Source:HGNC Symbol;Acc:HGNC:3084]	1855	1.703.349.862	1.414.969.346	1.526.934.895	1.945.266.062	-0.302727971	0.008973705	0.024161348
ENSG00000162576	MXRA8	matrix remodeling associated 8 [Source:HGNC Symbol;Acc:HGNC:7542]	54587	0.61062372	0.853372092	0.460689988	0.602324267	0.726604703	0.003576554	0.011591657
ENSG00000175756	AURKAIP1	aurora kinase A interacting protein 1 [Source:HGNC Symbol;Acc:HGNC:24114]	54998	3.105.465.502	2.646.753.058	2.129.513.936	2.276.604.083	0.270569349	0.036000903	0.074130464
ENSG00000221978	CCNL2	cyclin L2 [Source:HGNC Symbol;Acc:HGNC:20570]	81669	1.801.069.059	1.757.910.174	197.798.356	2.139.153.903	-0.263873575	0.006811905	0.019439256
ENSG00000224870	MRPL20-AS1	MRPL20 antisense RNA 1 [Source:HGNC Symbol;Acc:HGNC:27125]		7.388.131.692	7.344.745.467	674.056.047	5.904.050.057	0.33676368	0.052614484	0.100543619
ENSG00000242485	MRPL20	mitochondrial ribosomal protein L20 [Source:HGNC Symbol;Acc:HGNC:14478]	55052	1.788.340.747	1.984.019.969	1.268.820.864	1.450.891.067	0.471422245	0.000378993	0.001966067
ENSG00000215915	ATAD3C	ATPase family AAA domain containing 3C [Source:HGNC Symbol;Acc:HGNC:32151]	219293	1.014.323.135	1.010.934.536	0.436459734	0.565614956	0.931037961	0.000161119	0.000998704
ENSG00000160072	ATAD3B	ATPase family AAA domain containing 3B [Source:HGNC Symbol;Acc:HGNC:24007]	83858	5.414.098.741	4.328.868.518	2.663.230.829	3.345.650.079	0.603894997	0.000217791	0.001274223
ENSG00000197785	ATAD3A	ATPase family AAA domain containing 3A [Source:HGNC Symbol;Acc:HGNC:25567]	55210	1.809.555.638	1.657.920.864	9.215.192.485	1.079.613.259	0.75425262	1.12E-05	0.00011766
ENSG00000160075	SSU72	SSU72 homolog, RNA polymerase II CTD phosphatase [Source:HGNC Symbol;Acc:HGNC:25016]	29101	1.679.501.421	1.708.650.408	1.698.738.615	1.804.888.949	-0.058561236	0.450109504	0.555742983
ENSG00000272106	AL691432.2	artifact		1.981.706.762	233.815.439	1.801.257.163	1.694.911.328	0.436808993	0.042140359	0.084038025
ENSG00000197530	MIB2	mindbomb E3 ubiquitin protein ligase 2 [Source:HGNC Symbol;Acc:HGNC:30577]	142678	3.893.781.946	3.422.792.366	4.111.118.209	5.308.679.662	-0.466379789	0.008974079	0.024161348
ENSG00000248333	CDK11B	cyclin dependent kinase 11B [Source:HGNC Symbol;Acc:HGNC:1729]	984	1.784.699.615	1.586.888.025	1.303.283.054	15.177.638	0.220763833	0.029467738	0.063244182
ENSG00000272004	FO704657.1	novel transcript, antisense to SLC35E2B		1.153.919.537	1.604.377.401	4.060.167.513	3.128.350.023	-0.984652914	9.16E-06	0.000101153
ENSG00000189339	SLC35E2B	solute carrier family 35 member E2B [Source:HGNC Symbol;Acc:HGNC:33941]	728661	5.249.910.081	4.827.366.584	7.899.256.903	8.271.266.315	-0.777076077	3.38E-07	7.06E-06
ENSG00000008128	CDK11A	cyclin dependent kinase 11A [Source:HGNC Symbol;Acc:HGNC:1730]	728642	4.761.769.289	3.896.243.254	3.447.627.668	4.114.415.228	0.126640014	0.285929735	0.391624006
ENSG00000268575	AL031282.2	novel transcript, readthrough between SLC35E2 and CDK11A		4.678.686.685	399.778.054	3.590.537.219	4.260.649.236	0.086374401	0.423003026	0.528857862
ENSG00000227775	AL031282.1	ribosomal protein S7 (RPS7) pseudogene		2.579.136.335	6.216.276.727	1.199.119.667	8.599.166.781	-0.709365889	1.87E-05	0.000173911
ENSG00000215790	SLC35E2A	solute carrier family 35 member E2A [Source:HGNC Symbol;Acc:HGNC:20863]	9906	1.242.360.777	1.313.133.279	126.935.702	1.818.015.414	-0.302991837	0.112853382	0.185543772
ENSG00000008130	NADK	NAD kinase [Source:HGNC Symbol;Acc:HGNC:29831]	65220	6.534.388.763	6.057.894.928	5.881.507.989	6.756.358.899	-0.101561946	0.413698752	0.519859172
ENSG00000078369	GNB1	G protein subunit beta 1 [Source:HGNC Symbol;Acc:HGNC:4396]	2782	7.016.065.756	6.960.215.555	6.883.021.432	6.963.817.808	-0.001324903	0.986717939	0.991650792
ENSG00000067606	PRKCZ	protein kinase C zeta [Source:HGNC Symbol;Acc:HGNC:9412]	5590	0.705206632	1.248.077.173	2.622.240.654	1.666.593.491	-0.592260952	0.002366086	0.008329818
ENSG00000162585	FAAP20	FA core complex associated protein 20 [Source:HGNC Symbol;Acc:HGNC:26428]	199990	3.030.324.912	2.359.620.219	24.075.441	2.473.207.118	0.014197314	0.899455831	0.9304168
ENSG00000157933	SKI	SKI proto-oncogene [Source:HGNC Symbol;Acc:HGNC:10896]	6497	7.480.865.422	7.795.067.489	7.382.541.901	7.894.014.297	-0.003685747	0.965779615	0.976547533
ENSG00000116151	MORN1	MORN repeat containing 1 [Source:HGNC Symbol;Acc:HGNC:25852]	79906	0.822749957	0.77247851	0.647607321	0.625408848	0.315595738	0.043788521	0.086700702
ENSG00000157916	RER1	retention in endoplasmic reticulum sorting receptor 1 [Source:HGNC Symbol;Acc:HGNC:30309]	11079	2.548.044.665	2.731.456.728	253.327.523	274.730.848	0.053081324	0.554378789	0.650332247
ENSG00000157911	PEX10	peroxisomal biogenesis factor 10 [Source:HGNC Symbol;Acc:HGNC:8851]	5192	1.806.964.702	2.260.334.325	2.686.349.097	2.269.520.429	-0.004284145	0.968202887	0.978283652
ENSG00000157881	PANK4	pantothenate kinase 4 (inactive) [Source:HGNC Symbol;Acc:HGNC:19366]	55229	3.029.256.514	2.865.338.076	2.135.464.537	2.434.043.082	0.319121168	0.009287914	0.024849852
ENSG00000238164	TNFRSF14-AS1	TNFRSF14 antisense RNA 1 [Source:HGNC Symbol;Acc:HGNC:26966]		0.423059958	0.587594265	0.706926797	0.829467681	-0.228584165	0.496962817	0.598480702
ENSG00000157873	TNFRSF14	TNF receptor superfamily member 14 [Source:HGNC Symbol;Acc:HGNC:11912]	8764	1.144.209.221	1.118.275.585	163.669.026	1.578.595.149	-0.629955017	0.000716367	0.003248382
ENSG00000157870	PRXL2B	peroxiredoxin like 2B [Source:HGNC Symbol;Acc:HGNC:28390]	127281	328.044.959	3.018.171.953	2.821.456.267	4.422.345.415	-0.300712319	0.090395026	0.155341598
ENSG00000142606	MMEL1	membrane metalloendopeptidase like 1 [Source:HGNC Symbol;Acc:HGNC:14668]	79258	1.075.670.745	1.507.664.729	1.953.378.281	1.797.205.664	-0.134555718	0.425713812	0.531348868
ENSG00000158109	TPRG1L	tumor protein p63 regulated 1 like [Source:HGNC Symbol;Acc:HGNC:27007]	127262	9.361.056.728	8.696.129.107	1.299.504.547	1.272.761.412	-0.550982095	0.000162371	0.001004829
ENSG00000116213	WRAP73	WD repeat containing, antisense to TP73 [Source:HGNC Symbol;Acc:HGNC:12759]	49856	1.542.808.429	1.439.635.203	1.075.254.309	1.577.972.348	0.068241508	0.653609595	0.736241002
ENSG00000227372	TP73-AS1	TP73 antisense RNA 1 [Source:HGNC Symbol;Acc:HGNC:29052]		1.548.168.706	1.429.985.527	1.366.391.798	1.917.684.545	-0.285202081	0.097957019	0.165683075
ENSG00000130764	LRRC47	leucine rich repeat containing 47 [Source:HGNC Symbol;Acc:HGNC:29207]	57470	3.768.891.315	3.450.698.994	4.618.631.355	4.750.350.284	-0.427540341	0.000495108	0.002434163
ENSG00000272153	AL365330.1	novel transcript, antisense to LRRC47		4.346.212.947	4.365.697.341	1.225.539.478	1.027.127.352	-1.104.947.726	8.15E-05	0.000578506
ENSG00000116198	CEP104	centrosomal protein 104 [Source:HGNC Symbol;Acc:HGNC:24866]	9731	368.718.999	3.973.527.347	374.994.397	4.501.180.875	-0.050815629	0.684963259	0.762204222
ENSG00000169598	DFFB	DNA fragmentation factor subunit beta [Source:HGNC Symbol;Acc:HGNC:2773]	1677	0.844816199	1.098.192.858	1.207.269.659	1.315.359.989	-0.322734031	0.20893646	0.303639442
ENSG00000198912	C1orf174	chromosome 1 open reading frame 174 [Source:HGNC Symbol;Acc:HGNC:27915]	339448	3.791.174.415	2.935.006.189	2.852.015.387	3.148.796.068	0.079166753	0.589479019	0.679938098
ENSG00000131697	NPHP4	nephrocystin 4 [Source:HGNC Symbol;Acc:HGNC:19104]	261734	0.664582402	0.625991994	0.418200285	0.73179021	0.134097893	0.556998957	0.652601977
ENSG00000069424	KCNAB2	potassium voltage-gated channel subfamily A regulatory beta subunit 2 [Source:HGNC Symbol;Acc:HGNC:6229]	8514	0.494214193	0.675414682	1.102.611.764	1.315.744.321	-0.953872252	0.00039194	0.002016069
ENSG00000116251	RPL22	ribosomal protein L22 [Source:HGNC Symbol;Acc:HGNC:10315]	6146	183.357.422	2.040.449.869	368.458.348	365.150.251	-0.866358028	2.98E-07	6.46E-06
ENSG00000116237	ICMT	isoprenylcysteine carboxyl methyltransferase [Source:HGNC Symbol;Acc:HGNC:5350]	23463	8.636.770.469	8.052.533.191	7.272.596.641	7.960.759.959	0.077100274	0.432137014	0.53738488
ENSG00000097021	ACOT7	acyl-CoA thioesterase 7 [Source:HGNC Symbol;Acc:HGNC:24157]	11332	6.517.145.787	6.776.675.928	5.806.179.583	6.127.646.521	0.112567718	0.265670963	0.368984758
ENSG00000215788	TNFRSF25	TNF receptor superfamily member 25 [Source:HGNC Symbol;Acc:HGNC:11910]	8718	0.957181852	0.88751351	1.575.776.111	0.974433989	-0.520601164	0.018052192	0.042509444
ENSG00000171680	PLEKHG5	pleckstrin homology and RhoGEF domain containing G5 [Source:HGNC Symbol;Acc:HGNC:29105]	57449	1.639.721.886	1.414.435.468	2.218.395.383	2.390.742.813	-0.706069743	9.38E-05	0.000648937
ENSG00000162408	NOL9	nucleolar protein 9 [Source:HGNC Symbol;Acc:HGNC:26265]	79707	5.603.727.358	5.231.518.744	5.010.662.152	5.234.927.148	0.007259209	0.926565786	0.949335078
ENSG00000204859	ZBTB48	zinc finger and BTB domain containing 48 [Source:HGNC Symbol;Acc:HGNC:4930]	3104	2.626.621.199	2.745.648.428	2.668.011.943	2.503.152.468	0.011512893	0.936501222	0.955823461
ENSG00000162413	KLHL21	kelch like family member 21 [Source:HGNC Symbol;Acc:HGNC:29041]	9903	7.259.721.768	6.905.026.297	7.012.020.713	6.006.484.775	0.05406362	0.613293163	0.700249898
ENSG00000116273	PHF13	PHD finger protein 13 [Source:HGNC Symbol;Acc:HGNC:22983]	148479	3.683.388.907	3.323.788.861	3.943.761.609	3.901.744.572	-0.235586759	0.089934053	0.154723942
ENSG00000041988	THAP3	THAP domain containing 3 [Source:HGNC Symbol;Acc:HGNC:20855]	90326	9.965.496.988	1.649.385.543	1.766.146.482	1.361.725.691	0.191282768	0.050118197	0.096618975
ENSG00000007923	DNAJC11	DnaJ heat shock protein family (Hsp40) member C11 [Source:HGNC Symbol;Acc:HGNC:25570]	55735	1.765.045.132	1.593.698.544	1.260.573.969	1.466.429.903	0.231488816	0.017302692	0.041094977
ENSG00000171735	CAMTA1	calmodulin binding transcription activator 1 [Source:HGNC Symbol;Acc:HGNC:18806]	23261	2.990.322.732	259.296.227	237.827.705	2.844.896.043	-0.007631221	0.957048367	0.970294712
ENSG00000049245	VAMP3	vesicle associated membrane protein 3 [Source:HGNC Symbol;Acc:HGNC:12644]	9341	6.177.232.307	6.607.388.019	758.133.477	7.100.799.334	-0.182966904	0.048061024	0.09347176
ENSG00000049246	PER3	period circadian regulator 3 [Source:HGNC Symbol;Acc:HGNC:8847]	8863	3.550.046.731	3.069.032.944	4.182.364.299	4.736.402.671	-0.471299379	0.000940272	0.004029814
ENSG00000236266	Z98884.1	novel transcript		5.676.913.387	977.548.013	1.447.476.841	1.095.190.008	-0.137211263	0.484784234	0.586996152
ENSG00000049247	UTS2	urotensin 2 [Source:HGNC Symbol;Acc:HGNC:12636]	10911	2.791.914.012	359.542.355	1.015.519.184	4.770.894.721	-0.79943498	0.003489384	0.011364857
ENSG00000049249	TNFRSF9	TNF receptor superfamily member 9 [Source:HGNC Symbol;Acc:HGNC:11924]	3604	1.196.873.316	1.135.108.892	5.534.828.914	6.690.848.072	0.845467977	1.48E-05	0.000145372
ENSG00000116288	PARK7	Parkinsonism associated deglycase [Source:HGNC Symbol;Acc:HGNC:16369]	11315	5.728.678.555	5.818.835.273	4.984.277.436	4.869.277.829	0.216487872	0.019801641	0.045843763
ENSG00000116285	ERRFI1	ERBB receptor feedback inhibitor 1 [Source:HGNC Symbol;Acc:HGNC:18185]	54206	4.569.091.336	3.975.016.446	5.074.419.876	4.881.627.628	-0.292718729	0.001733648	0.00648352
ENSG00000162426	SLC45A1	solute carrier family 45 member 1 [Source:HGNC Symbol;Acc:HGNC:17939]	50651	0.865706024	0.891884152	2.022.218.482	2.140.322.856	-1.276.505.569	0.000422421	0.002141958
ENSG00000142599	RERE	arginine-glutamic acid dipeptide repeats [Source:HGNC Symbol;Acc:HGNC:9965]	473	6.512.093.365	6.286.577.604	4.518.602.633	515.233.439	0.345360474	0.007407043	0.020833249
ENSG00000074800	ENO1	enolase 1 [Source:HGNC Symbol;Acc:HGNC:3350]	2023	3.654.345.781	3.402.894.523	3.943.438.582	4.045.061.329	-0.261740776	0.021405665	0.04882286
ENSG00000180758	GPR157	G protein-coupled receptor 157 [Source:HGNC Symbol;Acc:HGNC:23687]	80045	1.539.418.594	1.654.202.706	2.640.220.152	1.861.333.726	-0.438922906	0.010065299	0.026518225
ENSG00000049239	H6PD	hexose-6-phosphate dehydrogenase/glucose 1-dehydrogenase [Source:HGNC Symbol;Acc:HGNC:4795]	9563	1.347.333.008	1.206.222.363	1.151.975.554	1.150.766.113	0.043539114	0.543046648	0.639500598
ENSG00000171621	SPSB1	splA/ryanodine receptor domain and SOCS box containing 1 [Source:HGNC Symbol;Acc:HGNC:30628]	80176	1.506.119.878	1.392.712.616	137.784.889	1.741.619.233	-0.179246387	0.116209743	0.190220417
ENSG00000171612	SLC25A33	solute carrier family 25 member 33 [Source:HGNC Symbol;Acc:HGNC:29681]	84275	3.854.881.693	3.692.548.497	3.690.964.747	2.830.330.172	0.242310179	0.142879472	0.224957284
ENSG00000188807	TMEM201	transmembrane protein 201 [Source:HGNC Symbol;Acc:HGNC:33719]	199953	2.539.970.271	2.218.571.431	1.197.688.154	1.722.495.224	0.541073685	0.005213069	0.015659763
ENSG00000171608	PIK3CD	phosphatidylinositol-4,5-bisphosphate 3-kinase catalytic subunit delta [Source:HGNC Symbol;Acc:HGNC:8977]	5293	5.801.185.293	6.081.432.943	4.927.854.997	6.287.829.684	0.014799114	0.920630999	0.945388818
ENSG00000171603	CLSTN1	calsyntenin 1 [Source:HGNC Symbol;Acc:HGNC:17447]	22883	3.821.143.279	3.753.133.224	280.054.264	3.172.288.094	0.304928209	0.00364966	0.011775988
ENSG00000178585	CTNNBIP1	catenin beta interacting protein 1 [Source:HGNC Symbol;Acc:HGNC:16913]	56998	1.958.334.046	1.774.259.147	2.198.839.233	2.450.155.544	-0.383457931	0.023323693	0.052251108
ENSG00000223989	AL357140.1	novel transcript		6.350.186.134	1.214.981.807	200.706.547	1.457.842.549	-0.505243124	0.013422941	0.033618756
ENSG00000162441	LZIC	leucine zipper and CTNNBIP1 domain containing [Source:HGNC Symbol;Acc:HGNC:17497]	84328	1.314.713.861	1.143.143.942	1.104.848.032	1.173.381.244	0.053527685	0.542818262	0.639330477
ENSG00000173614	NMNAT1	nicotinamide nucleotide adenylyltransferase 1 [Source:HGNC Symbol;Acc:HGNC:17877]	64802	2.690.810.201	2.528.269.084	2.606.086.286	2.819.698.527	-0.038914952	0.796259521	0.853391253
ENSG00000130939	UBE4B	ubiquitination factor E4B [Source:HGNC Symbol;Acc:HGNC:12500]	10277	1.481.809.415	153.225.072	1.647.048.468	1.667.045.247	-0.136989579	0.185950105	0.276484415
ENSG00000054523	KIF1B	kinesin family member 1B [Source:HGNC Symbol;Acc:HGNC:16636]	23095	3.959.336.004	4.233.635.798	3.720.512.345	3.658.020.049	0.123028207	0.288378367	0.394233539
ENSG00000142657	PGD	phosphogluconate dehydrogenase [Source:HGNC Symbol;Acc:HGNC:8891]	5226	693.317.861	6.921.381.863	1.080.439.329	1.139.784.107	-0.673931364	1.02E-06	1.71E-05
ENSG00000271989	AL139424.1	novel transcript, antisense to APITD1-CORT		0.72391439	3.393.412.174	0.628087504	0	3.469.958.772	4.86E-05	0.00037923
ENSG00000251503	CENPS-CORT	CENPS-CORT readthrough [Source:HGNC Symbol;Acc:HGNC:38843]	100526739	3.217.869.201	3.927.448.492	2.888.357.244	1.922.308.345	0.727156016	0.000620584	0.002909969
ENSG00000175279	CENPS	centromere protein S [Source:HGNC Symbol;Acc:HGNC:23163]	378708	4.147.209.378	5.048.581.275	3.581.917.904	254.354.888	0.716220576	0.000419905	0.002133271
ENSG00000160049	DFFA	DNA fragmentation factor subunit alpha [Source:HGNC Symbol;Acc:HGNC:2772]	1676	9.717.209.515	9.276.942.031	8.945.330.614	9.636.415.135	-0.003155855	0.976618546	0.984371538
ENSG00000203469	AL354956.1	novel transcript, antisense to DFFA		8.854.129.213	1.544.353.749	2.322.489.161	1.712.905.315	-0.27432572	0.159638731	0.244899561
ENSG00000142655	PEX14	peroxisomal biogenesis factor 14 [Source:HGNC Symbol;Acc:HGNC:8856]	5195	9.022.019.756	9.460.225.623	1.047.413.681	1.019.788.279	-0.044331385	0.703187728	0.777317581
ENSG00000120948	TARDBP	TAR DNA binding protein [Source:HGNC Symbol;Acc:HGNC:11571]	23435	174.046.204	1.748.704.843	1.372.879.688	1.532.241.718	0.256467474	0.011218771	0.028995623
ENSG00000277726	AL109811.3	novel protein		1.609.207.518	162.857.043	1.381.056.654	1.423.658.601	0.202921978	0.031150086	0.066183616
ENSG00000009724	MASP2	mannan binding lectin serine peptidase 2 [Source:HGNC Symbol;Acc:HGNC:6902]	10747	0.791719278	172.686.899	2.669.162.579	2.010.038.213	-0.461871406	0.009466826	0.025233829
ENSG00000116649	SRM	spermidine synthase [Source:HGNC Symbol;Acc:HGNC:11296]	6723	6.768.688.541	6.113.701.395	2.927.556.229	3.563.233.582	0.890717593	2.96E-07	6.43E-06
ENSG00000171824	EXOSC10	exosome component 10 [Source:HGNC Symbol;Acc:HGNC:9138]	5394	1.520.169.972	1.651.954.274	1.450.973.162	1.483.970.603	0.14398151	0.06242818	0.115656099
ENSG00000226849	AL109811.1	novel transcript		9.644.679.206	1.478.997.988	1.742.033.401	1.308.266.126	0.094008241	0.399687683	0.506246699
ENSG00000230337	EXOSC10-AS1	EXOSC10 antisense RNA 1 [Source:HGNC Symbol;Acc:HGNC:40456]		9.508.354.398	1.513.740.393	1.836.726.288	1.390.646.119	0.041868912	0.736813992	0.805084479
ENSG00000198793	MTOR	mechanistic target of rapamycin kinase [Source:HGNC Symbol;Acc:HGNC:3942]	2475	8.180.618.884	8.161.501.688	7.352.443.424	7.365.670.172	0.139592513	0.10358244	0.173205525
ENSG00000225602	MTOR-AS1	MTOR antisense RNA 1 [Source:HGNC Symbol;Acc:HGNC:40242]		3.024.690.793	8.270.793.586	874.767.568	643.334.419	0.067259228	0.737606127	0.805718881
ENSG00000120942	UBIAD1	UbiA prenyltransferase domain containing 1 [Source:HGNC Symbol;Acc:HGNC:30791]	29914	4.124.925.541	3.657.611.643	3.808.733.171	4.507.476.233	-0.179706366	0.165887654	0.252670628
ENSG00000132879	FBXO44	F-box protein 44 [Source:HGNC Symbol;Acc:HGNC:24847]	93611	3.912.377.224	4.089.669.411	5.275.050.572	4.600.450.119	-0.362894569	0.05297689	0.101020763
ENSG00000116670	MAD2L2	mitotic arrest deficient 2 like 2 [Source:HGNC Symbol;Acc:HGNC:6764]	10459	587.258.489	5.153.072.658	6.877.281.036	7.493.023.817	-0.501312141	0.000100377	0.000681221
ENSG00000177674	AGTRAP	angiotensin II receptor associated protein [Source:HGNC Symbol;Acc:HGNC:13539]	57085	2.116.703.874	159.728.943	1.576.108.424	1.754.552.863	-0.04687916	0.604731463	0.692498202
ENSG00000215910	C1orf167	chromosome 1 open reading frame 167 [Source:HGNC Symbol;Acc:HGNC:25262]	284498	1.124.504.858	2.100.559.407	3.312.076.759	268.548.207	-0.562869181	0.00464711	0.014306599
ENSG00000177000	MTHFR	methylenetetrahydrofolate reductase [Source:HGNC Symbol;Acc:HGNC:7436]	4524	301.735.536	3.152.243.772	3.741.078.736	3.506.452.286	-0.234752462	0.031972943	0.067611347
ENSG00000011021	CLCN6	chloride voltage-gated channel 6 [Source:HGNC Symbol;Acc:HGNC:2024]	1185	9.152.105.412	7.960.246.285	6.890.449.444	7.603.538.954	0.100968629	0.492742803	0.594224264
ENSG00000116685	KIAA2013	KIAA2013 [Source:HGNC Symbol;Acc:HGNC:28513]	90231	1.282.230.513	1.157.954.316	1.200.225.895	1.504.392.517	-0.205439041	0.081896128	0.143522057
ENSG00000083444	PLOD1	procollagen-lysine,2-oxoglutarate 5-dioxygenase 1 [Source:HGNC Symbol;Acc:HGNC:9081]	5351	10.051.608	9.559.851.402	3.835.942.111	4.052.944.137	1.252.418.605	8.40E-10	5.40E-08
ENSG00000116688	MFN2	mitofusin 2 [Source:HGNC Symbol;Acc:HGNC:16877]	9927	2.683.893.555	2.379.976.629	2.372.237.541	245.302.301	-0.026791432	0.726588204	0.796882946
ENSG00000116691	MIIP	migration and invasion inhibitory protein [Source:HGNC Symbol;Acc:HGNC:25715]	60672	7.908.227.954	6.939.307.648	8.695.037.681	1.121.356.547	-0.526390081	0.001191992	0.004830102
ENSG00000028137	TNFRSF1B	TNF receptor superfamily member 1B [Source:HGNC Symbol;Acc:HGNC:11917]	7133	9.064.467.954	7.677.355.832	8.750.724.359	8.568.713.116	-0.183339486	0.272385073	0.376326494
ENSG00000048707	VPS13D	vacuolar protein sorting 13 homolog D [Source:HGNC Symbol;Acc:HGNC:23595]	55187	3.736.325.726	3.527.955.713	463.343.275	4.721.410.454	-0.434266765	0.000140073	0.000893375
ENSG00000162496	DHRS3	dehydrogenase/reductase 3 [Source:HGNC Symbol;Acc:HGNC:17693]	9249	1.067.388.241	1.022.329.554	345.705.348	3.500.098.845	-1.744.347.498	1.30E-10	1.23E-08
ENSG00000162493	PDPN	podoplanin [Source:HGNC Symbol;Acc:HGNC:29602]	10630	3.034.992.039	3.196.251.034	0.58516452	1.127.983.667	1.877.410.133	6.00E-07	1.12E-05
ENSG00000116731	PRDM2	PR/SET domain 2 [Source:HGNC Symbol;Acc:HGNC:9347]	7799	295.795.542	3.513.581.005	3.330.211.221	3.511.867.182	-0.034535838	0.704063651	0.778060041
ENSG00000189337	KAZN	kazrin, periplakin interacting protein [Source:HGNC Symbol;Acc:HGNC:29173]	23254	104.191.037	0.896342162	1.187.723.207	1.337.198.936	-0.474876882	0.000827928	0.003656322
ENSG00000171729	TMEM51	transmembrane protein 51 [Source:HGNC Symbol;Acc:HGNC:25488]	55092	854.278.229	8.854.179.919	6.406.305.611	6.979.880.607	0.328243045	0.023829987	0.053182024
ENSG00000142621	FHAD1	forkhead associated phosphopeptide binding domain 1 [Source:HGNC Symbol;Acc:HGNC:29408]	114827	9.702.356.127	1.008.781.224	1.114.150.224	1.084.704.238	-0.163527865	0.086088985	0.149339835
ENSG00000233485	FHAD1-AS1	FHAD1 antisense RNA 1 [Source:HGNC Symbol;Acc:HGNC:41241]		1.644.474.703	3.318.211.183	3.020.173.766	2.564.543.482	0.309521634	0.044384118	0.087598967
ENSG00000236045	AL031283.2	novel transcript		3.571.277.798	9.388.951.571	1.032.845.407	7.001.985.088	-0.035732752	0.877279533	0.913992113
ENSG00000142634	EFHD2	EF-hand domain family member D2 [Source:HGNC Symbol;Acc:HGNC:28670]	79180	3.404.161.417	2.910.579.887	2.261.305.269	2.751.086.146	0.229609433	0.028533616	0.061603823
ENSG00000132906	CASP9	caspase 9 [Source:HGNC Symbol;Acc:HGNC:1511]	842	1.606.011.882	1.784.309.968	2.121.796.965	246.703.553	-0.494676495	0.006911946	0.019687868
ENSG00000116138	DNAJC16	DnaJ heat shock protein family (Hsp40) member C16 [Source:HGNC Symbol;Acc:HGNC:29157]	23341	6.131.418.773	565.762.103	6.742.289.163	615.700.654	-0.155569303	0.097898099	0.165602032
ENSG00000272510	AL121992.3	novel transcript, antisense to DNAJC16		6.392.136.166	93.054.965	1.784.361.504	1.418.682.548	-0.664735533	0.019171339	0.04463799
ENSG00000235084	CHCHD2P6	coiled-coil-helix-coiled-coil-helix domain containing 2 pseudogene 6 [Source:HGNC Symbol;Acc:HGNC:39590]		1.106.162.241	8.188.270.679	8.275.902.963	1.009.872.992	-0.208574901	0.431605344	0.536994683
ENSG00000197312	DDI2	DNA damage inducible 1 homolog 2 [Source:HGNC Symbol;Acc:HGNC:24578]	84301	2.553.991.461	23.930.216	1.766.789.378	2.082.268.808	0.318211278	0.00618357	0.017982987
ENSG00000215695	RSC1A1	regulator of solute carriers 1 [Source:HGNC Symbol;Acc:HGNC:10458]	6248	3.267.571.506	378.584.137	2.025.023.223	2.353.418.011	0.750700486	0.000849759	0.003731104
ENSG00000116786	PLEKHM2	pleckstrin homology and RUN domain containing M2 [Source:HGNC Symbol;Acc:HGNC:29131]	23207	2.669.943.617	2.487.028.262	2.835.680.992	3.133.672.857	-0.291777168	0.002087236	0.007535811
ENSG00000237938	AL450998.3	novel transcript, antisense to SLC25A34 and PLEKHM2		6.335.392.112	1.201.349.917	2.459.934.277	1.719.584.051	-0.72408261	9.42E-05	0.000650627
ENSG00000162458	FBLIM1	filamin binding LIM protein 1 [Source:HGNC Symbol;Acc:HGNC:24686]	54751	7.483.186.144	6.963.731.604	8.703.992.948	1.015.135.706	-0.473287874	0.000476356	0.002358715
ENSG00000224321	RPL12P14	ribosomal protein L12 pseudogene 14 [Source:HGNC Symbol;Acc:HGNC:36495]		2.137.106.082	4.511.262.164	3.857.575.015	292.737.584	0.337958616	0.14985367	0.233572431
ENSG00000233954	UQCRHL	ubiquinol-cytochrome c reductase hinge protein like [Source:HGNC Symbol;Acc:HGNC:51714]	440567	8.285.195.211	7.985.451.207	6.544.354.868	575.426.897	0.445247694	0.003845688	0.012270766
ENSG00000179743	AL450998.2	novel transcript		0.779254145	1.200.212.984	1.216.983.162	0.810298604	0.244208956	0.333639934	0.440879274
ENSG00000065526	SPEN	spen family transcriptional repressor [Source:HGNC Symbol;Acc:HGNC:17575]	23013	1.032.196.969	9.997.689.923	8.899.134.703	1.047.540.099	0.031662843	0.767636358	0.829835927
ENSG00000116809	ZBTB17	zinc finger and BTB domain containing 17 [Source:HGNC Symbol;Acc:HGNC:12936]	7709	750.682.718	7.593.636.294	5.155.403.463	6.345.902.859	0.395279586	0.004143115	0.013023076
ENSG00000185519	FAM131C	family with sequence similarity 131 member C [Source:HGNC Symbol;Acc:HGNC:26717]	348487	0.650111438	1.022.127.552	2.109.071.806	2.591.820.916	-1.310.159.235	0.00046216	0.002300207
ENSG00000142627	EPHA2	EPH receptor A2 [Source:HGNC Symbol;Acc:HGNC:3386]	1969	6.150.168.249	622.418.908	2.928.809.736	3.191.034.508	0.968558668	1.23E-07	3.17E-06
ENSG00000037637	FBXO42	F-box protein 42 [Source:HGNC Symbol;Acc:HGNC:29249]	54455	2.772.198.355	2.293.643.305	4.346.136.218	3.925.812.447	-0.820748733	3.17E-05	0.00026655
ENSG00000055070	SZRD1	SUZ RNA binding domain containing 1 [Source:HGNC Symbol;Acc:HGNC:30232]	26099	4.071.656.257	3.605.631.917	3.494.011.841	3.607.690.162	0.049854644	0.538048645	0.635382821
ENSG00000187144	SPATA21	spermatogenesis associated 21 [Source:HGNC Symbol;Acc:HGNC:28026]	374955	1.349.781.971	2.586.622.387	3.288.357.285	2.590.248.326	-0.120199223	0.159334118	0.244546653
ENSG00000157191	NECAP2	NECAP endocytosis associated 2 [Source:HGNC Symbol;Acc:HGNC:25528]	55707	7.507.361.625	7.575.768.915	7.864.331.959	742.380.822	0.000646587	0.993898378	0.996383451
ENSG00000080947	CROCCP3	CROCC pseudogene 3 [Source:HGNC Symbol;Acc:HGNC:29405]		0.551582459	0.586001793	0.930684385	0.813877442	-0.516427701	0.037668966	0.076727856
ENSG00000219481	NBPF1	NBPF member 1 [Source:HGNC Symbol;Acc:HGNC:26088]	55672	3.860.650.794	3.570.462.619	3.597.942.932	4.228.538.308	-0.143509194	0.121616262	0.19739484
ENSG00000215908	CROCCP2	CROCC pseudogene 2 [Source:HGNC Symbol;Acc:HGNC:28170]		3.488.301.659	2.767.488.467	1.854.555.207	201.375.212	0.532958492	0.014226669	0.035205056
ENSG00000186301	MST1P2	macrophage stimulating 1 pseudogene 2 [Source:HGNC Symbol;Acc:HGNC:7383]		1.350.268.861	1.105.744.813	2.239.635.025	3.339.244.374	-1.364.139.421	3.39E-05	0.000281579
ENSG00000236698	EIF1AXP1	EIF1AX pseudogene 1 [Source:HGNC Symbol;Acc:HGNC:19900]		2.111.098.004	20.576.485	1.745.337.257	1.734.428.498	0.191611497	0.131533452	0.210420378
ENSG00000058453	CROCC	ciliary rootlet coiled-coil, rootletin [Source:HGNC Symbol;Acc:HGNC:21299]	9696	3.172.487.422	2.409.967.295	2.940.539.167	3.391.743.332	-0.365527785	0.0064628	0.018596263
ENSG00000117122	MFAP2	microfibril associated protein 2 [Source:HGNC Symbol;Acc:HGNC:7033]	4237	1.621.359.213	1.358.570.566	76.704.962	7.983.052.246	0.824184249	1.88E-05	0.00017476
ENSG00000226526	AL049569.1	novel transcript		438.465.233	850.487.265	6.821.398.983	7.146.287.004	0.318130648	0.091853773	0.157429398
ENSG00000159363	ATP13A2	ATPase cation transporting 13A2 [Source:HGNC Symbol;Acc:HGNC:30213]	23400	6.315.474.339	554.085.364	4.065.928.982	4.949.099.642	0.275025524	0.043937194	0.086893443
ENSG00000117118	SDHB	succinate dehydrogenase complex iron sulfur subunit B [Source:HGNC Symbol;Acc:HGNC:10681]	6390	2.909.795.747	2.955.534.542	2.927.877.607	2.975.874.134	-0.048895897	0.596082132	0.685603314
ENSG00000142619	PADI3	peptidyl arginine deiminase 3 [Source:HGNC Symbol;Acc:HGNC:18337]	51702	0.27138277	0.242310577	0.4185937	0.3420537	-0.549869116	0.015059269	0.03678129
ENSG00000179051	RCC2	regulator of chromosome condensation 2 [Source:HGNC Symbol;Acc:HGNC:30297]	55920	2.916.727.866	275.954.819	1.936.463.647	2.193.559.412	0.423490921	0.000498021	0.002445328
ENSG00000227751	RCC2-AS1	RCC2 antisense RNA 1 [Source:HGNC Symbol;Acc:HGNC:41262]		5.256.332.298	1.165.718.397	1.056.970.964	7.920.935.324	0.364617544	0.007466675	0.020954552
ENSG00000074964	ARHGEF10L	Rho guanine nucleotide exchange factor 10 like [Source:HGNC Symbol;Acc:HGNC:25540]	55160	4.785.240.502	3.756.387.401	5.059.009.022	5.395.670.667	-0.447299926	0.008801012	0.02380476
ENSG00000159423	ALDH4A1	aldehyde dehydrogenase 4 family member A1 [Source:HGNC Symbol;Acc:HGNC:406]	8659	1.055.700.309	0.907695815	1.492.665.532	1.503.103.012	-0.701187241	0.013750593	0.034243877
ENSG00000169991	IFFO2	intermediate filament family orphan 2 [Source:HGNC Symbol;Acc:HGNC:27006]	126917	1.452.966.451	1.279.971.946	1.867.354.156	1.557.123.738	-0.408583649	0.01799567	0.042403655
ENSG00000272084	AL137127.1	novel transcript		1.950.334.315	1.968.541.952	2.084.547.715	2.217.743.671	-0.16146966	0.246875855	0.348277827
ENSG00000127481	UBR4	ubiquitin protein ligase E3 component n-recognin 4 [Source:HGNC Symbol;Acc:HGNC:30313]	23352	9.668.606.459	9.353.119.523	9.335.476.058	1.081.967.836	-0.134882712	0.141533088	0.223160315
ENSG00000230424	EMC1-AS1	EMC1 antisense RNA 1 [Source:HGNC Symbol;Acc:HGNC:54050]		2.920.835.121	5.766.250.935	3.258.250.384	3.083.813.128	0.850631034	7.38E-06	8.45E-05
ENSG00000127463	EMC1	ER membrane protein complex subunit 1 [Source:HGNC Symbol;Acc:HGNC:28957]	23065	1.610.792.218	1.558.154.274	9.839.369.177	9.636.335.221	0.622265582	4.27E-06	5.45E-05
ENSG00000053372	MRTO4	MRT4 homolog, ribosome maturation factor [Source:HGNC Symbol;Acc:HGNC:18477]	51154	1.705.459.274	1.709.111.722	1.466.398.107	1.417.304.717	0.177387439	0.058219984	0.109187553
ENSG00000270728	AL035413.1	synaptonemal complex protein 3 (SYCP3) pseudogene		3.846.398.458	5.151.522.862	7.310.140.977	6.925.773.005	-0.35307945	0.187442688	0.278323438
ENSG00000053371	AKR7A2	aldo-keto reductase family 7 member A2 [Source:HGNC Symbol;Acc:HGNC:389]	8574	1.893.341.588	1.697.529.466	1.468.872.028	1.594.157.592	0.13652538	0.280146375	0.384948608
ENSG00000040487	SLC66A1	solute carrier family 66 member 1 [Source:HGNC Symbol;Acc:HGNC:26001]	54896	1.304.746.759	1.206.704.913	1.104.233.252	1.288.245.993	-0.06969017	0.570565338	0.664359451
ENSG00000077549	CAPZB	capping actin protein of muscle Z-line subunit beta [Source:HGNC Symbol;Acc:HGNC:1491]	832	7.050.146.649	6.725.776.065	5.957.145.526	6.176.086.952	0.13870128	0.11712438	0.191450171
ENSG00000173436	MICOS10	mitochondrial contact site and cristae organizing system subunit 10 [Source:HGNC Symbol;Acc:HGNC:32068]	440574	2.805.508.728	2.901.242.668	2.601.730.621	2.425.991.489	0.154962024	0.215377602	0.311492324
ENSG00000270136	MICOS10-NBL1	MICOS10-NBL1 readthrough [Source:HGNC Symbol;Acc:HGNC:48338]		6.248.661.755	6.315.419.875	5.488.438.393	6.727.313.354	-0.026691993	0.815915342	0.86834913
ENSG00000158747	NBL1	NBL1, DAN family BMP antagonist [Source:HGNC Symbol;Acc:HGNC:7650]	4681	2.012.004.966	1.653.988.221	1.468.770.091	1.915.081.172	-0.007303245	0.96717976	0.977509176
ENSG00000162542	TMCO4	transmembrane and coiled-coil domains 4 [Source:HGNC Symbol;Acc:HGNC:27393]	255104	6.807.574.972	587.710.736	6.173.973.123	7.758.181.218	-0.213416218	0.090507453	0.155499725
ENSG00000169914	OTUD3	OTU deubiquitinase 3 [Source:HGNC Symbol;Acc:HGNC:29038]	23252	376.568.491	4.129.896.782	3.032.956.313	3.680.628.221	0.240778377	0.059832255	0.111702516
ENSG00000162545	CAMK2N1	calcium/calmodulin dependent protein kinase II inhibitor 1 [Source:HGNC Symbol;Acc:HGNC:24190]	55450	2.191.638.127	2.102.963.922	2.475.809.655	2.189.961.206	-0.104708202	0.343893045	0.450791916
ENSG00000090432	MUL1	mitochondrial E3 ubiquitin protein ligase 1 [Source:HGNC Symbol;Acc:HGNC:25762]	79594	9.387.231.676	1.067.070.978	9.239.687.586	1.029.065.329	0.082847918	0.39342131	0.500264319
ENSG00000158828	PINK1	PTEN induced kinase 1 [Source:HGNC Symbol;Acc:HGNC:14581]	65018	1.537.048.185	1.676.428.682	1.840.794.684	1.789.444.452	-0.084516956	0.324630705	0.43159454
ENSG00000117242	PINK1-AS	PINK1 antisense RNA [Source:HGNC Symbol;Acc:HGNC:38872]		2.001.265.621	2.791.190.859	2.974.708.888	2.621.125.666	0.123575339	0.248485434	0.349900561
ENSG00000244038	DDOST	dolichyl-diphosphooligosaccharide--protein glycosyltransferase non-catalytic subunit [Source:HGNC Symbol;Acc:HGNC:2728]	1650	1.644.957.324	1.572.066.434	1.244.914.976	1.259.829.226	0.300465305	0.002539303	0.008816961
ENSG00000189410	SH2D5	SH2 domain containing 5 [Source:HGNC Symbol;Acc:HGNC:28819]	400745	1.478.380.597	1.135.594.572	0.565889375	0.534347736	1.058.350.347	1.11E-05	0.000116591
ENSG00000127483	HP1BP3	heterochromatin protein 1 binding protein 3 [Source:HGNC Symbol;Acc:HGNC:24973]	50809	3.183.047.195	3.096.832.223	2.963.290.006	3.080.512.546	0.032660052	0.708518032	0.782018309
ENSG00000075151	EIF4G3	eukaryotic translation initiation factor 4 gamma 3 [Source:HGNC Symbol;Acc:HGNC:3298]	8672	397.709.038	3.876.468.141	3.798.625.637	4.119.556.895	-0.04318327	0.629844917	0.714809471
ENSG00000117298	ECE1	endothelin converting enzyme 1 [Source:HGNC Symbol;Acc:HGNC:3146]	1889	5.258.685.848	4.990.205.388	3.883.874.685	4.078.960.942	0.298480036	0.001421762	0.00555008
ENSG00000142794	NBPF3	NBPF member 3 [Source:HGNC Symbol;Acc:HGNC:25076]	84224	0.647089347	0.826194763	0.712812931	0.861769197	-0.153865348	0.498976074	0.600315814
ENSG00000090686	USP48	ubiquitin specific peptidase 48 [Source:HGNC Symbol;Acc:HGNC:18533]	84196	7.128.210.263	6.888.948.126	9.839.177.805	9.609.810.864	-0.480597921	2.88E-05	0.0002463
ENSG00000187942	LDLRAD2	low density lipoprotein receptor class A domain containing 2 [Source:HGNC Symbol;Acc:HGNC:32071]	401944	0.792409482	2.810.964.591	1.560.846.408	117.421.931	1.008.596.505	0.000293396	0.001606824
ENSG00000142798	HSPG2	heparan sulfate proteoglycan 2 [Source:HGNC Symbol;Acc:HGNC:5273]	3339	1.213.838.526	1.181.006.883	0.680066669	0.833574372	0.513333078	0.029775503	0.06376997
ENSG00000218510	LINC00339	long intergenic non-protein coding RNA 339 [Source:HGNC Symbol;Acc:HGNC:25011]		3.714.043.455	3.255.878.213	6.093.272.126	4.596.106.383	-0.739563041	0.001636821	0.006203632
ENSG00000070831	CDC42	cell division cycle 42 [Source:HGNC Symbol;Acc:HGNC:1736]	998	6.369.167.608	6.242.821.007	6.516.658.008	6.138.808.467	-0.037154984	0.677050563	0.755606679
ENSG00000184677	ZBTB40	zinc finger and BTB domain containing 40 [Source:HGNC Symbol;Acc:HGNC:29045]	9923	4.560.967.923	3.974.498.427	5.455.671.997	6.257.515.242	-0.545714495	9.63E-06	0.000104505
ENSG00000133216	EPHB2	EPH receptor B2 [Source:HGNC Symbol;Acc:HGNC:3393]	2048	8.835.407.133	8.108.421.252	4.066.225.923	4.285.031.536	0.967068832	5.24E-09	2.56E-07
ENSG00000264014	MIR4253	microRNA 4253 [Source:HGNC Symbol;Acc:HGNC:38231]		5.302.939.051	115.530.476	453.962.559	3.742.972.911	144.924.817	5.75E-07	1.08E-05
ENSG00000004487	KDM1A	lysine demethylase 1A [Source:HGNC Symbol;Acc:HGNC:29079]	23028	1.187.181.861	1.251.151.827	1.172.792.107	1.113.889.849	0.11202221	0.143858719	0.226055223
ENSG00000169641	LUZP1	leucine zipper protein 1 [Source:HGNC Symbol;Acc:HGNC:14985]	7798	4.883.667.539	5.347.278.597	4.405.652.098	4.875.398.552	0.15726929	0.191981659	0.283906936
ENSG00000125944	HNRNPR	heterogeneous nuclear ribonucleoprotein R [Source:HGNC Symbol;Acc:HGNC:5047]	10236	2.617.909.508	2.573.237.921	125.204.133	1.301.276.593	1.038.356.681	6.80E-08	1.98E-06
ENSG00000125945	ZNF436	zinc finger protein 436 [Source:HGNC Symbol;Acc:HGNC:20814]	80818	2.780.581.763	3.342.859.781	2.127.565.383	2.814.777.963	0.360482559	0.03257838	0.068615454
ENSG00000088280	ASAP3	ArfGAP with SH3 domain, ankyrin repeat and PH domain 3 [Source:HGNC Symbol;Acc:HGNC:14987]	55616	1.831.434.711	1.342.618.228	1.873.349.471	1.785.941.365	-0.293909689	0.107815876	0.178785665
ENSG00000007968	E2F2	E2F transcription factor 2 [Source:HGNC Symbol;Acc:HGNC:3114]	1870	0.440534916	0.259605788	0.030577591	0.066630581	2.117.225.547	5.21E-06	6.41E-05
ENSG00000117318	ID3	inhibitor of DNA binding 3, HLH protein [Source:HGNC Symbol;Acc:HGNC:5362]	3399	2.140.455.458	1.849.044.099	1.095.698.709	1.193.799.771	0.640255478	4.50E-05	0.000355272
ENSG00000142676	RPL11	ribosomal protein L11 [Source:HGNC Symbol;Acc:HGNC:10301]	6135	4.745.811.082	4.988.512.293	4.916.002.225	5.170.410.218	-0.004286128	0.972587007	0.981346732
ENSG00000011007	ELOA	elongin A [Source:HGNC Symbol;Acc:HGNC:11620]	6924	1.549.154.638	1.601.788.202	1.139.031.427	1.271.363.033	0.391760893	0.000627893	0.002934534
ENSG00000236810	ELOA-AS1	ELOA antisense RNA 1 [Source:HGNC Symbol;Acc:HGNC:50582]		1.213.600.107	2.046.076.267	2.081.128.544	1.633.109.614	0.26762664	0.073547863	0.131770372
ENSG00000057757	PITHD1	PITH domain containing 1 [Source:HGNC Symbol;Acc:HGNC:25022]	57095	193.991.505	1.643.726.988	1.106.815.072	1.151.853.316	0.608234404	1.02E-05	0.00010906
ENSG00000011009	LYPLA2	lysophospholipase 2 [Source:HGNC Symbol;Acc:HGNC:6738]	11313	1.447.216.178	1.051.710.604	1.048.585.796	1.252.824.556	-0.061562062	0.577375202	0.669932875
ENSG00000117308	GALE	UDP-galactose-4-epimerase [Source:HGNC Symbol;Acc:HGNC:4116]	2582	9.294.496.023	815.852.037	52.432.728	5.986.928.587	0.54079637	3.52E-05	0.000290348
ENSG00000117305	HMGCL	3-hydroxy-3-methylglutaryl-CoA lyase [Source:HGNC Symbol;Acc:HGNC:5005]	3155	6.364.776.523	5.553.957.133	4.571.155.286	3.920.075.654	0.475886469	0.003211991	0.010630816
ENSG00000179163	FUCA1	alpha-L-fucosidase 1 [Source:HGNC Symbol;Acc:HGNC:4006]	2517	9.348.232.696	8.619.426.381	4.727.890.077	5.506.446.295	0.719246037	0.000325348	0.001742355
ENSG00000189266	PNRC2	proline rich nuclear receptor coactivator 2 [Source:HGNC Symbol;Acc:HGNC:23158]	55629	2.617.771.182	2.388.405.929	1.438.240.363	1.471.287.825	0.752911139	2.36E-07	5.32E-06
ENSG00000188529	SRSF10	serine and arginine rich splicing factor 10 [Source:HGNC Symbol;Acc:HGNC:16713]	10772	9.590.545.616	9.329.835.484	8.561.962.917	8.426.343.116	0.137244508	0.085396805	0.148358692
ENSG00000001460	STPG1	sperm tail PG-rich repeat containing 1 [Source:HGNC Symbol;Acc:HGNC:28070]	90529	1.333.201.205	1.346.744.022	1.607.646.213	1.943.830.368	-0.337652453	0.031918806	0.067524983
ENSG00000001461	NIPAL3	NIPA like domain containing 3 [Source:HGNC Symbol;Acc:HGNC:25233]	57185	303.695.327	2.971.821.728	3.140.637.889	2.880.522.083	-0.022304211	0.817142757	0.868958465
ENSG00000117602	RCAN3	RCAN family member 3 [Source:HGNC Symbol;Acc:HGNC:3042]	11123	1.766.397.483	1.801.613.549	2.947.257.199	2.363.394.349	-0.5962437	0.002057435	0.007440562
ENSG00000264443	NCMAP-DT	NCMAP divergent transcript [Source:HGNC Symbol;Acc:HGNC:54327]		119.784.035	2.762.927.487	4.965.441.027	3.019.541.172	-0.513928776	0.009092914	0.024408165
ENSG00000133226	SRRM1	serine and arginine repetitive matrix 1 [Source:HGNC Symbol;Acc:HGNC:16638]	10250	1.859.308.422	1.862.917.563	1.489.254.836	1.491.271.214	0.348621838	0.001252765	0.005018373
ENSG00000169504	CLIC4	chloride intracellular channel 4 [Source:HGNC Symbol;Acc:HGNC:13518]	25932	1.524.369.639	1.553.671.217	1.299.815.329	126.742.166	0.259215587	0.020842844	0.047770996
ENSG00000117614	SYF2	SYF2 pre-mRNA splicing factor [Source:HGNC Symbol;Acc:HGNC:19824]	25949	2.665.086.172	2.621.620.685	3.158.988.157	3.118.139.196	-0.205760403	0.042288943	0.084279181
ENSG00000117616	RSRP1	arginine and serine rich protein 1 [Source:HGNC Symbol;Acc:HGNC:25234]	57035	9.387.750.499	8.172.288.344	9.803.505.285	1.039.400.347	-0.252692026	0.006423769	0.018515427
ENSG00000183726	TMEM50A	transmembrane protein 50A [Source:HGNC Symbol;Acc:HGNC:30590]	23585	5.005.393.888	4.773.845.233	4.413.766.747	4.374.432.982	0.122417189	0.144406037	0.22669015
ENSG00000204178	MACO1	macoilin 1 [Source:HGNC Symbol;Acc:HGNC:25572]	55219	1.157.592.901	1.200.813.635	1.446.779.598	1.370.707.776	-0.233755564	0.028888735	0.062176686
ENSG00000157978	LDLRAP1	low density lipoprotein receptor adaptor protein 1 [Source:HGNC Symbol;Acc:HGNC:18640]	26119	8.953.192.631	8.554.849.667	8.919.707.629	9.111.972.752	-0.096203032	0.247864395	0.349292437
ENSG00000117643	MAN1C1	mannosidase alpha class 1C member 1 [Source:HGNC Symbol;Acc:HGNC:19080]	57134	2.311.844.852	2.111.747.683	179.322.021	2.034.340.315	0.082570259	0.609762046	0.697290533
ENSG00000162430	SELENON	selenoprotein N [Source:HGNC Symbol;Acc:HGNC:15999]	57190	4.527.603.972	4.477.306.828	3.815.118.119	4.110.465.456	0.115569067	0.270613558	0.374245999
ENSG00000255054	AL020996.2	novel protein		2.331.150.581	218.712.066	2.201.650.249	2.685.704.589	-0.239721571	0.141457007	0.22306344
ENSG00000228172	AL020996.1	novel transcript		1.011.073.966	2.496.911.591	2.981.170.601	2.188.192.774	-0.116513182	0.394584884	0.501200107
ENSG00000117640	MTFR1L	mitochondrial fission regulator 1 like [Source:HGNC Symbol;Acc:HGNC:28836]	56181	5.595.693.133	5.081.117.831	7.113.934.085	621.944.417	-0.451535894	0.001378707	0.005405554
ENSG00000272478	AL020996.3	novel transcript, antisense to MTFR1L		1.104.540.098	2.059.448.892	4.209.129.352	2.252.046.121	-0.524075231	0.102972613	0.172443475
ENSG00000127423	AUNIP	aurora kinase A and ninein interacting protein [Source:HGNC Symbol;Acc:HGNC:28363]	79000	2.296.178.482	3.476.422.197	4.296.278.506	2.604.714.775	0.151683525	0.470063117	0.573918365
ENSG00000236528	AL033528.3	novel transcript		2.491.777.564	7.281.304.399	8.254.652.969	5.995.810.552	-0.019344106	0.900766107	0.931264122
ENSG00000182749	PAQR7	progestin and adipoQ receptor family member 7 [Source:HGNC Symbol;Acc:HGNC:23146]	164091	1.895.783.286	2.460.918.565	2.328.070.375	3.032.782.765	-0.302033407	0.176642313	0.26540465
ENSG00000117632	STMN1	stathmin 1 [Source:HGNC Symbol;Acc:HGNC:6510]	3925	2.740.858.393	2.811.224.944	4.599.429.652	4.145.051.914	268.117.089	3.97E-14	2.02E-11
ENSG00000158006	PAFAH2	platelet activating factor acetylhydrolase 2 [Source:HGNC Symbol;Acc:HGNC:8579]	5051	45.885.979	5.339.583.671	4.394.538.011	4.693.181.903	0.156479285	0.219624171	0.316544685
ENSG00000175087	PDIK1L	PDLIM1 interacting kinase 1 like [Source:HGNC Symbol;Acc:HGNC:18981]	149420	1.463.073.283	1.703.921.564	1.398.181.415	160.354.171	0.147201022	0.300482187	0.40654885
ENSG00000142684	ZNF593	zinc finger protein 593 [Source:HGNC Symbol;Acc:HGNC:30943]	51042	7.915.007.052	8.691.219.553	7.933.618.591	7.156.809.144	0.130994133	0.298256954	0.404400013
ENSG00000236782	AL391650.1	novel protein		1.699.571.412	3.074.940.003	3.182.017.887	2.649.510.836	0.193236835	0.065901828	0.120613178
ENSG00000130695	CEP85	centrosomal protein 85 [Source:HGNC Symbol;Acc:HGNC:25309]	64793	2.110.482.371	2.220.893.525	2.308.123.113	2.430.950.157	-0.091187472	0.409424905	0.515451814
ENSG00000142669	SH3BGRL3	SH3 domain binding glutamate rich protein like 3 [Source:HGNC Symbol;Acc:HGNC:15568]	83442	347.166.535	2.943.521.322	2.184.340.168	2.540.742.706	0.327379443	0.006185691	0.017985724
ENSG00000158062	UBXN11	UBX domain protein 11 [Source:HGNC Symbol;Acc:HGNC:30600]	91544	2.301.788.193	3.950.705.511	3.916.146.952	3.401.049.243	0.14683571	0.162255507	0.248080774
ENSG00000117682	DHDDS	dehydrodolichyl diphosphate synthase subunit [Source:HGNC Symbol;Acc:HGNC:20603]	79947	1.393.597.726	1.245.074.101	9.183.965.223	9.129.062.389	0.43292872	0.000598299	0.002830957
ENSG00000198830	HMGN2	high mobility group nucleosomal binding domain 2 [Source:HGNC Symbol;Acc:HGNC:4986]	3151	6.246.488.241	6.039.744.779	2.658.152.182	2.722.965.374	1.164.095.019	6.14E-10	4.21E-08
ENSG00000117676	RPS6KA1	ribosomal protein S6 kinase A1 [Source:HGNC Symbol;Acc:HGNC:10430]	6195	1.470.835.576	1.116.280.022	1.644.797.925	1.575.778.146	-0.518787443	0.000376735	0.001957019
ENSG00000117713	ARID1A	AT-rich interaction domain 1A [Source:HGNC Symbol;Acc:HGNC:11110]	8289	1.358.262.056	1.263.365.573	1.194.706.758	1.288.399.957	-0.010809574	0.906825976	0.934803827
ENSG00000060642	PIGV	phosphatidylinositol glycan anchor biosynthesis class V [Source:HGNC Symbol;Acc:HGNC:26031]	55650	3.923.735.861	323.683.799	4.687.132.404	4.730.495.459	-0.54041525	0.003786511	0.012127065
ENSG00000204160	ZDHHC18	zinc finger DHHC-type containing 18 [Source:HGNC Symbol;Acc:HGNC:20712]	84243	304.258.892	2.724.545.296	451.227.029	4.247.387.004	-0.644782253	2.11E-05	0.000191019
ENSG00000142751	GPN2	GPN-loop GTPase 2 [Source:HGNC Symbol;Acc:HGNC:25513]	54707	5.021.407.909	532.844.803	4.222.655.375	4.454.667.212	0.225956456	0.050314138	0.096947714
ENSG00000226698	AL034380.1	novel transcript		8.798.950.721	2.188.555.464	114.513.078	11.288.331	0.931627927	7.29E-05	0.000529599
ENSG00000198746	GPATCH3	G-patch domain containing 3 [Source:HGNC Symbol;Acc:HGNC:25720]	63906	5.618.334.827	5.672.463.376	389.969.416	6.373.267.518	0.115679258	0.573345085	0.666525691
ENSG00000090273	NUDC	nuclear distribution C, dynein complex regulator [Source:HGNC Symbol;Acc:HGNC:8045]	10726	5.174.995.125	5.034.729.758	5.085.899.712	5.305.727.757	-0.011197963	0.890944708	0.923745054
ENSG00000253368	TRNP1	TMF1 regulated nuclear protein 1 [Source:HGNC Symbol;Acc:HGNC:34348]	388610	282.250.899	3.584.688.226	4.982.213.007	4.324.226.946	-0.582950226	0.044461218	0.08769076
ENSG00000090020	SLC9A1	solute carrier family 9 member A1 [Source:HGNC Symbol;Acc:HGNC:11071]	6548	248.045.699	2.317.495.429	1.980.333.056	1.990.261.267	0.170380556	0.071394856	0.12865429
ENSG00000214973	CHCHD3P3	coiled-coil-helix-coiled-coil-helix domain containing 3 pseudogene 3 [Source:HGNC Symbol;Acc:HGNC:44699]		1.665.220.083	1.257.696.011	1.029.850.873	117.886.937	0.264001743	0.090001839	0.154777132
ENSG00000225159	NPM1P39	nucleophosmin 1 pseudogene 39 [Source:HGNC Symbol;Acc:HGNC:45218]		1.329.602.789	1.001.635.486	1.346.057.928	138.961.801	-0.402002377	0.011993311	0.030643986
ENSG00000142784	WDTC1	WD and tetratricopeptide repeats 1 [Source:HGNC Symbol;Acc:HGNC:29175]	23038	9.865.015.966	9.813.035.332	1.216.008.965	1.225.289.273	-0.343228055	0.0018645	0.006881668
ENSG00000186501	TMEM222	transmembrane protein 222 [Source:HGNC Symbol;Acc:HGNC:25363]	84065	1.049.101.742	9.811.602.413	8.275.993.034	8.042.159.337	0.24420185	0.014668403	0.036053403
ENSG00000142765	SYTL1	synaptotagmin like 1 [Source:HGNC Symbol;Acc:HGNC:15584]	84958	1.825.386.088	2.006.547.676	1.329.755.579	1.562.763.966	0.482879309	0.131837402	0.210818079
ENSG00000142733	MAP3K6	mitogen-activated protein kinase kinase kinase 6 [Source:HGNC Symbol;Acc:HGNC:6858]	9064	7.050.306.202	717.946.026	4.617.265.636	5.801.786.212	0.401159201	0.002559579	0.008867156
ENSG00000181773	GPR3	G protein-coupled receptor 3 [Source:HGNC Symbol;Acc:HGNC:4484]	2827	2.818.873.575	267.927.903	1.025.628.783	0.77362358	1.543.453.561	1.01E-05	0.000108585
ENSG00000158195	WASF2	WASP family member 2 [Source:HGNC Symbol;Acc:HGNC:12733]	10163	3.169.754.896	2.902.042.698	408.629.422	4.412.114.575	-0.55378487	8.48E-06	9.50E-05
ENSG00000126705	AHDC1	AT-hook DNA binding motif containing 1 [Source:HGNC Symbol;Acc:HGNC:25230]	27245	3.023.053.141	2.771.183.879	2.074.990.961	2.921.220.799	0.128228996	0.322187749	0.429215561
ENSG00000126709	IFI6	interferon alpha inducible protein 6 [Source:HGNC Symbol;Acc:HGNC:4054]	2537	137.847.806	1.235.769.935	7.909.061.801	7.566.306.924	0.634442439	0.00015144	0.000949916
ENSG00000009780	FAM76A	family with sequence similarity 76 member A [Source:HGNC Symbol;Acc:HGNC:28530]	199870	313.461.451	2.777.531.538	3.391.838.601	3.177.245.579	-0.219669119	0.093244061	0.159227993
ENSG00000117758	STX12	syntaxin 12 [Source:HGNC Symbol;Acc:HGNC:11430]	23673	1.472.652.556	1.490.137.593	1.509.826.987	1.559.919.622	-0.060530716	0.518252372	0.617461146
ENSG00000117751	PPP1R8	protein phosphatase 1 regulatory subunit 8 [Source:HGNC Symbol;Acc:HGNC:9296]	5511	1.470.200.191	1.525.903.366	1.852.705.887	1.676.779.027	-0.234152631	0.024707284	0.054786812
ENSG00000130775	THEMIS2	thymocyte selection associated family member 2 [Source:HGNC Symbol;Acc:HGNC:16839]	9473	3.537.587.848	2.954.238.387	4.658.123.102	4.209.644.001	-0.541148109	0.001629663	0.006184197
ENSG00000117748	RPA2	replication protein A2 [Source:HGNC Symbol;Acc:HGNC:10290]	6118	2.645.708.697	2.481.355.118	1.363.656.055	1.575.793.449	0.765835954	7.73E-06	8.78E-05
ENSG00000158156	XKR8	XK related 8 [Source:HGNC Symbol;Acc:HGNC:25508]	55113	1.011.379.835	7.653.100.862	9.216.033.507	1.067.081.595	-0.370066929	0.012146452	0.030978128
ENSG00000158161	EYA3	EYA transcriptional coactivator and phosphatase 3 [Source:HGNC Symbol;Acc:HGNC:3521]	2140	3.481.960.659	3.506.261.704	4.993.245.602	5.075.748.726	-0.553883525	0.000296992	0.00162203
ENSG00000228589	SPCS2P4	signal peptidase complex subunit 2 pseudogene 4 [Source:HGNC Symbol;Acc:HGNC:45237]		2.002.697.112	2.042.453.998	2.266.479.737	218.909.345	-0.127537371	0.254373218	0.356347035
ENSG00000126698	DNAJC8	DnaJ heat shock protein family (Hsp40) member C8 [Source:HGNC Symbol;Acc:HGNC:15470]	22826	8.304.118.555	8.553.169.018	6.723.414.231	6.692.726.619	0.396494671	0.001217313	0.004901421
ENSG00000130770	ATP5IF1	ATP synthase inhibitory factor subunit 1 [Source:HGNC Symbol;Acc:HGNC:871]	93974	501.760.518	5.058.911.215	2.309.818.849	258.199.043	1.084.270.308	8.33E-07	1.47E-05
ENSG00000130766	SESN2	sestrin 2 [Source:HGNC Symbol;Acc:HGNC:20746]	83667	6.043.067.372	5.523.751.346	601.630.705	7.192.033.175	-0.263821556	0.014186203	0.03512774
ENSG00000130772	MED18	mediator complex subunit 18 [Source:HGNC Symbol;Acc:HGNC:25944]	54797	6.477.342.624	7.463.201.769	8.429.873.792	8.464.261.956	-0.320882142	0.071276304	0.128491597
ENSG00000204138	PHACTR4	phosphatase and actin regulator 4 [Source:HGNC Symbol;Acc:HGNC:25793]	65979	1.456.826.771	1.427.183.933	1.211.769.149	1.126.585.965	0.303469756	0.008867687	0.023934116
ENSG00000180198	RCC1	regulator of chromosome condensation 1 [Source:HGNC Symbol;Acc:HGNC:1913]	1104	1.798.052.777	1.773.254.073	1.708.102.922	1.803.379.642	0.004062461	0.957344154	0.970465438
ENSG00000242125	SNHG3	small nucleolar RNA host gene 3 [Source:HGNC Symbol;Acc:HGNC:10118]	8420	1.377.242.109	1.248.595.313	120.003.431	1.192.605.659	0.08938106	0.289232885	0.395259865
ENSG00000180098	TRNAU1AP	tRNA selenocysteine 1 associated protein 1 [Source:HGNC Symbol;Acc:HGNC:30813]	54952	3.033.578	367.453.788	2.961.015.168	2.741.150.589	0.259270417	0.088760094	0.153049886
ENSG00000197989	SNHG12	small nucleolar RNA host gene 12 [Source:HGNC Symbol;Acc:HGNC:30062]		3.530.895.831	3.317.904.124	3.236.439.248	3.247.878.884	0.027782641	0.816153037	0.868359474
ENSG00000120656	TAF12	TATA-box binding protein associated factor 12 [Source:HGNC Symbol;Acc:HGNC:11545]	6883	1.888.635.957	2.027.985.038	1.856.401.264	1.859.245.545	0.133619619	0.172547617	0.260755355
ENSG00000162419	GMEB1	glucocorticoid modulatory element binding protein 1 [Source:HGNC Symbol;Acc:HGNC:4370]	10691	2.813.784.288	2.492.415.071	2.660.903.716	2.730.260.027	-0.129254321	0.215382877	0.311492324
ENSG00000198492	YTHDF2	YTH N6-methyladenosine RNA binding protein 2 [Source:HGNC Symbol;Acc:HGNC:31675]	51441	1.643.366.017	1.595.250.018	2.034.426.803	1.962.175.226	-0.321217241	0.003126866	0.010413613
ENSG00000159023	EPB41	erythrocyte membrane protein band 4.1 [Source:HGNC Symbol;Acc:HGNC:3377]	2035	1.071.022.619	1.083.206.056	1.250.407.244	1.373.328.887	-0.222952995	0.061107364	0.113651342
ENSG00000253304	TMEM200B	transmembrane protein 200B [Source:HGNC Symbol;Acc:HGNC:33785]	399474	8.890.879.346	9.516.359.967	1.068.573.831	1.040.243.757	-0.025320294	0.849442288	0.893853353
ENSG00000116350	SRSF4	serine and arginine rich splicing factor 4 [Source:HGNC Symbol;Acc:HGNC:10786]	6429	3.765.939.223	3.775.338.878	3.388.625.148	3.887.447.253	0.055130406	0.534463607	0.632371487
ENSG00000116353	MECR	mitochondrial trans-2-enoyl-CoA reductase [Source:HGNC Symbol;Acc:HGNC:19691]	51102	5.492.052.872	4.695.740.498	3.999.240.152	4.820.846.584	0.122603577	0.369494101	0.475916149
ENSG00000060656	PTPRU	protein tyrosine phosphatase receptor type U [Source:HGNC Symbol;Acc:HGNC:9683]	10076	0.647590282	0.558942543	1.298.536.293	1.033.890.837	-0.982355988	2.84E-06	3.98E-05
ENSG00000162512	SDC3	syndecan 3 [Source:HGNC Symbol;Acc:HGNC:10660]	9672	1.469.545.187	1.264.736.404	2.479.199.226	2.804.070.753	-1.035.159.556	4.46E-05	0.000353107
ENSG00000134644	PUM1	pumilio RNA binding family member 1 [Source:HGNC Symbol;Acc:HGNC:14957]	9698	1.465.419.138	1.355.766.287	1.340.742.154	1.496.478.478	-0.071902998	0.363088316	0.469530943
ENSG00000060688	SNRNP40	small nuclear ribonucleoprotein U5 subunit 40 [Source:HGNC Symbol;Acc:HGNC:30857]	9410	7.903.897.888	7.300.534.847	8.039.983.984	7.588.727.056	-0.109973827	0.349528043	0.456255077
ENSG00000121766	ZCCHC17	zinc finger CCHC-type containing 17 [Source:HGNC Symbol;Acc:HGNC:30246]	51538	2.663.045.263	2.661.575.451	2.271.441.458	2.413.294.797	0.179637229	0.106700724	0.177264446
ENSG00000229044	AL451070.1	novel transcript		3.756.590.749	5.838.001.421	7.107.785.386	5.135.168.823	0.086696131	0.45976738	0.564920629
ENSG00000121769	FABP3	fatty acid binding protein 3 [Source:HGNC Symbol;Acc:HGNC:3557]	2170	6.935.513.789	7.405.941.736	9.432.739.755	6.910.584.906	0.003808001	0.983488833	0.98894112
ENSG00000168528	SERINC2	serine incorporator 2 [Source:HGNC Symbol;Acc:HGNC:23231]	347735	0.054189891	0	0.1880664	0.153678395	-2.777.847.521	0.000987988	0.004179063
ENSG00000121764	HCRTR1	hypocretin receptor 1 [Source:HGNC Symbol;Acc:HGNC:4848]	3061	1.635.245.631	3.322.913.496	4.631.429.189	3.695.731.099	-0.27258916	0.056426762	0.106352035
ENSG00000162517	PEF1	penta-EF-hand domain containing 1 [Source:HGNC Symbol;Acc:HGNC:30009]	553115	2.385.647.899	2.350.801.576	2.052.993.459	2.469.464.134	-0.029865868	0.779511255	0.839575391
ENSG00000235790	PEF1-AS1	PEF1 and COL16A1 antisense RNA 1 [Source:HGNC Symbol;Acc:HGNC:40154]		4.708.193.059	7.845.843.709	4.442.623.151	4.430.181.965	0.916132873	0.000335966	0.001787909
ENSG00000084636	COL16A1	collagen type XVI alpha 1 chain [Source:HGNC Symbol;Acc:HGNC:2193]	1307	2.331.119.143	2.150.867.783	9.037.078.501	1.033.654.249	1.121.146.323	2.62E-08	9.40E-07
ENSG00000121753	ADGRB2	adhesion G protein-coupled receptor B2 [Source:HGNC Symbol;Acc:HGNC:944]	576	1.599.359.854	1.345.001.779	0.989640024	1.148.565.695	0.30844438	0.020346694	0.046823204
ENSG00000254545	AL354919.2	novel transcript		3.438.121.527	8.058.248.052	1.028.515.706	7.922.078.339	-0.238110971	0.110063582	0.181958413
ENSG00000134668	SPOCD1	SPOC domain containing 1 [Source:HGNC Symbol;Acc:HGNC:26338]	90853	3.247.180.067	3.002.934.287	2.823.816.999	3.364.034.167	-0.065394836	0.496583763	0.598146116
ENSG00000184007	PTP4A2	protein tyrosine phosphatase 4A2 [Source:HGNC Symbol;Acc:HGNC:9635]	8073	7.860.564.724	7.708.720.066	7.098.104.979	7.049.947.721	0.119911021	0.251391767	0.353242181
ENSG00000121774	KHDRBS1	KH RNA binding domain containing, signal transduction associated 1 [Source:HGNC Symbol;Acc:HGNC:18116]	10657	5.435.128.256	5.312.328.481	5.236.524.936	5.320.279.221	0.0114136	0.885203339	0.919481734
ENSG00000121775	TMEM39B	transmembrane protein 39B [Source:HGNC Symbol;Acc:HGNC:25510]	55116	5.353.586.507	4.612.622.421	396.444.972	4.061.523.797	0.230245105	0.052743697	0.100702126
ENSG00000025800	KPNA6	karyopherin subunit alpha 6 [Source:HGNC Symbol;Acc:HGNC:6399]	23633	1.404.256.827	1.452.309.336	1.470.816.384	1.711.073.331	-0.205138125	0.041336157	0.082791861
ENSG00000250135	AL049795.2	novel transcript		1.319.135.903	1.515.721.682	1.275.855.711	168.990.938	-0.116857084	0.47844477	0.581109734
ENSG00000084652	TXLNA	taxilin alpha [Source:HGNC Symbol;Acc:HGNC:30685]	200081	2.866.143.472	2.952.812.928	2.612.633.137	2.572.226.394	0.156616296	0.08699007	0.150645682
ENSG00000160050	CCDC28B	coiled-coil domain containing 28B [Source:HGNC Symbol;Acc:HGNC:28163]	79140	1.996.223.472	2.170.842.228	1.835.599.475	1.483.830.891	0.394951293	0.018614528	0.043585516
ENSG00000224066	AL049795.1	novel transcript		2.196.727.196	2.087.942.206	1.598.529.754	2.210.556.693	0.434420155	0.135791348	0.215870448
ENSG00000160051	IQCC	IQ motif containing C [Source:HGNC Symbol;Acc:HGNC:25545]	55721	2.076.092.792	2.416.725.314	1.851.776.684	139.395.855	0.683351348	0.001504937	0.005803397
ENSG00000222046	DCDC2B	doublecortin domain containing 2B [Source:HGNC Symbol;Acc:HGNC:32576]	149069	1.440.598.673	4.134.448.525	4.062.181.417	2.918.162.783	0.166467	0.450916716	0.556649415
ENSG00000160055	TMEM234	transmembrane protein 234 [Source:HGNC Symbol;Acc:HGNC:28837]	56063	4.119.987.147	5.409.748.175	3.644.701.557	4.607.403.947	0.265351493	0.163240321	0.2493113
ENSG00000084623	EIF3I	eukaryotic translation initiation factor 3 subunit I [Source:HGNC Symbol;Acc:HGNC:3272]	8668	1.005.916.814	1.030.304.572	9.639.298.371	9.432.601.712	0.089953582	0.327077109	0.433938247
ENSG00000220785	MTMR9LP	myotubularin related protein 9 like, pseudogene [Source:HGNC Symbol;Acc:HGNC:27920]		2.533.089.157	2.957.645.682	2.366.835.654	3.008.536.146	0.07098218	0.696824842	0.772132604
ENSG00000116478	HDAC1	histone deacetylase 1 [Source:HGNC Symbol;Acc:HGNC:4852]	3065	1.742.186.534	1.732.123.193	1.347.358.374	146.799.125	0.289631099	0.001906159	0.00700488
ENSG00000175130	MARCKSL1	MARCKS like 1 [Source:HGNC Symbol;Acc:HGNC:7142]	65108	0.679175714	0.60641823	0.491059192	0.749035191	-0.143187318	0.71962772	0.790671951
ENSG00000162526	TSSK3	testis specific serine kinase 3 [Source:HGNC Symbol;Acc:HGNC:15473]	81629	3.554.978.036	4.584.878.859	1.218.526.069	9.376.346.041	-1.054.335.273	1.26E-05	0.000128575
ENSG00000225828	FAM229A	family with sequence similarity 229 member A [Source:HGNC Symbol;Acc:HGNC:44652]	100128071	2.889.868.789	2.059.703.781	4.926.678.644	4.984.365.634	-1.110.219.521	0.000142262	0.000905216
ENSG00000160058	BSDC1	BSD domain containing 1 [Source:HGNC Symbol;Acc:HGNC:25501]	55108	957.612.756	9.457.328.488	1.027.088.162	8.900.187.084	-0.054103358	0.5935668	0.683359813
ENSG00000254553	AL033529.1	novel transcript		1.115.868.424	1.251.639.222	1.355.420.244	1.186.694.134	-0.06585799	0.725188092	0.795461899
ENSG00000160062	ZBTB8A	zinc finger and BTB domain containing 8A [Source:HGNC Symbol;Acc:HGNC:24172]	653121	1.359.151.399	1.501.769.032	153.300.698	1.477.539.029	-0.015995105	0.896010441	0.927797681
ENSG00000176261	ZBTB8OS	zinc finger and BTB domain containing 8 opposite strand [Source:HGNC Symbol;Acc:HGNC:24094]	339487	9.744.808.555	118.356.639	1.046.726.532	1.027.170.986	0.142632252	0.293499137	0.399656166
ENSG00000162521	RBBP4	RB binding protein 4, chromatin remodeling factor [Source:HGNC Symbol;Acc:HGNC:9887]	5928	1.769.444.832	186.767.183	2.085.033.878	2.035.754.916	-0.090317944	0.306654017	0.412882697
ENSG00000162520	SYNC	syncoilin, intermediate filament protein [Source:HGNC Symbol;Acc:HGNC:28897]	81493	1.254.739.962	1.551.218.527	1.959.562.765	1.728.339.861	-0.234803793	0.014894794	0.036467471
ENSG00000162522	KIAA1522	KIAA1522 [Source:HGNC Symbol;Acc:HGNC:29301]	57648	5.094.140.456	4.426.077.899	7.636.764.864	8.076.682.056	-0.820749887	8.65E-08	2.44E-06
ENSG00000134684	YARS1	tyrosyl-tRNA synthetase 1 [Source:HGNC Symbol;Acc:HGNC:12840]	8565	4.231.881.402	4.185.769.155	4.029.312.892	3.834.391.983	0.082321336	0.292197764	0.398346916
ENSG00000116497	S100PBP	S100P binding protein [Source:HGNC Symbol;Acc:HGNC:25768]	64766	3.503.761.919	341.791.271	4.972.826.226	4.548.004.624	-0.469192849	0.001947931	0.007125375
ENSG00000121905	HPCA	hippocalcin [Source:HGNC Symbol;Acc:HGNC:5144]	3208	434.675.868	9.055.916.634	1.894.062.907	1.360.543.931	-0.825738411	1.32E-05	0.000132611
ENSG00000121900	TMEM54	transmembrane protein 54 [Source:HGNC Symbol;Acc:HGNC:24143]	113452	1.587.962.666	1.381.495.192	210.785.339	2.206.765.358	-0.631790625	2.51E-05	0.000220147
ENSG00000116514	RNF19B	ring finger protein 19B [Source:HGNC Symbol;Acc:HGNC:26886]	127544	2.280.575.331	2.284.631.308	3.062.331.671	3.023.060.113	-0.428868442	0.001335026	0.005269547
ENSG00000236065	AL020995.1	novel transcript		1.077.792.901	2.951.393.306	241.651.807	1.596.174.247	0.399986947	0.195324924	0.287588958
ENSG00000004455	AK2	adenylate kinase 2 [Source:HGNC Symbol;Acc:HGNC:362]	204	3.339.791.446	2.935.410.048	2.796.561.385	2.781.877.855	0.098353055	0.223244626	0.320777036
ENSG00000142920	AZIN2	antizyme inhibitor 2 [Source:HGNC Symbol;Acc:HGNC:29957]	113451	1.407.433.496	1.138.848.628	1.170.246.688	0.997843496	0.052809481	0.707891702	0.78151637
ENSG00000116525	TRIM62	tripartite motif containing 62 [Source:HGNC Symbol;Acc:HGNC:25574]	55223	3.692.373.726	2.896.495.301	3.203.602.291	3.340.840.173	-0.105549353	0.356098947	0.462178115
ENSG00000160094	ZNF362	zinc finger protein 362 [Source:HGNC Symbol;Acc:HGNC:18079]	149076	3.550.788.129	320.906.933	2.103.932.864	1.364.466.687	0.98898907	0.014176712	0.035109946
ENSG00000225313	AL513327.1	novel transcript		0.383202835	1.069.117.416	1.198.164.127	1.169.597.463	-0.205998352	0.226863036	0.324705046
ENSG00000134686	PHC2	polyhomeotic homolog 2 [Source:HGNC Symbol;Acc:HGNC:3183]	1912	1.724.114.284	1.858.690.158	2.263.955.612	2.576.283.149	-0.454154164	0.000198991	0.001188017
ENSG00000121903	ZSCAN20	zinc finger and SCAN domain containing 20 [Source:HGNC Symbol;Acc:HGNC:13093]	7579	0.797105935	106.757.256	116.312.939	1.096.015.321	-0.208935563	0.356264507	0.462312542
ENSG00000121904	CSMD2	CUB and Sushi multiple domains 2 [Source:HGNC Symbol;Acc:HGNC:19290]	114784	7.832.823.869	7.355.467.875	3.161.342.638	2.963.774.646	1.243.950.051	1.26E-09	7.64E-08
ENSG00000142698	C1orf94	chromosome 1 open reading frame 94 [Source:HGNC Symbol;Acc:HGNC:28250]	84970	1.620.086.307	158.485.321	1.392.675.133	1.503.250.323	0.134054811	0.235113057	0.334502058
ENSG00000163866	SMIM12	small integral membrane protein 12 [Source:HGNC Symbol;Acc:HGNC:25154]	113444	4.373.608.431	377.243.517	324.814.626	3.168.213.736	0.290404645	0.023409159	0.052388652
ENSG00000230163	AL122010.1	novel transcript		0.801333012	2.325.340.181	1.390.515.947	1.010.008.563	0.741808569	0.192638727	0.284651697
ENSG00000271741	AC114490.2	novel transcript, ZMYM6-ZMYM6NB readthrough		6.614.526.939	6.701.218.631	7.448.211.845	6.179.140.482	-0.002094381	0.987258987	0.991750374
ENSG00000243749	TMEM35B	transmembrane protein 35B [Source:HGNC Symbol;Acc:HGNC:40021]	100506144	9.091.392.451	83.111.608	7.841.786.026	5.783.339.706	0.325817918	0.110744104	0.182726572
ENSG00000163867	ZMYM6	zinc finger MYM-type containing 6 [Source:HGNC Symbol;Acc:HGNC:13050]	9204	3.067.974.998	2.964.233.844	2.940.221.395	3.288.767.327	-0.033934799	0.720225012	0.79115705
ENSG00000197056	ZMYM1	zinc finger MYM-type containing 1 [Source:HGNC Symbol;Acc:HGNC:26253]	79830	3.107.074.148	3.894.585.428	4.665.774.303	4.255.089.929	-0.267023714	0.027965614	0.060626651
ENSG00000116560	SFPQ	splicing factor proline and glutamine rich [Source:HGNC Symbol;Acc:HGNC:10774]	6421	401.033.397	4.141.474.749	2.775.039.904	2.844.780.381	0.566376188	1.20E-05	0.000123672
ENSG00000146463	ZMYM4	zinc finger MYM-type containing 4 [Source:HGNC Symbol;Acc:HGNC:13055]	9202	1.443.594.034	1.455.118.266	1.355.057.517	1.238.637.414	0.137272385	0.128972111	0.207062074
ENSG00000229994	RPL5P4	ribosomal protein L5 pseudogene 4 [Source:HGNC Symbol;Acc:HGNC:36095]		1.791.657.611	2.176.750.984	2.031.534.381	1.916.918.735	0.145023676	0.265224206	0.368465032
ENSG00000227409	ZMYM4-AS1	ZMYM4 antisense RNA 1 [Source:HGNC Symbol;Acc:HGNC:40624]		7.751.456.588	1.206.511.346	1.781.314.546	1.386.286.263	-0.334405844	0.158045586	0.243194294
ENSG00000142687	KIAA0319L	KIAA0319 like [Source:HGNC Symbol;Acc:HGNC:30071]	79932	7.656.346.209	772.514.429	906.883.843	9.489.024.682	-0.281501135	0.004265138	0.013324511
ENSG00000020129	NCDN	neurochondrin [Source:HGNC Symbol;Acc:HGNC:17597]	23154	1.054.102.486	1.068.650.258	9.671.678.945	1.246.026.428	-0.158102562	0.206197419	0.300662635
ENSG00000126067	PSMB2	proteasome 20S subunit beta 2 [Source:HGNC Symbol;Acc:HGNC:9539]	5690	3.415.138.007	3.461.029.839	2.883.820.394	2.691.548.734	0.293179971	0.003043434	0.010205826
ENSG00000142686	C1orf216	chromosome 1 open reading frame 216 [Source:HGNC Symbol;Acc:HGNC:26800]	127703	453.109.766	5.642.684.866	6.253.298.498	6.913.368.066	-0.350609716	0.009265329	0.024805229
ENSG00000092853	CLSPN	claspin [Source:HGNC Symbol;Acc:HGNC:19715]	63967	1.599.407.971	2.165.905.472	0.339212909	0.369583618	2.430.987.447	1.85E-10	1.62E-08
ENSG00000232335	AL354864.1	novel transcript		2.140.852.574	4.778.778.165	0.619153668	0.67458828	2.536.876.587	1.77E-06	2.74E-05
ENSG00000134698	ago/04	argonaute RISC component 4 [Source:HGNC Symbol;Acc:HGNC:18424]	192670	3.096.385.163	2.640.625.108	5.143.397.364	4.803.343.325	-0.914687228	3.81E-05	0.000310473
ENSG00000092847	ago/01	argonaute RISC component 1 [Source:HGNC Symbol;Acc:HGNC:3262]	26523	3.816.996.763	3.687.940.277	4.415.638.098	4.507.651.131	-0.289862733	0.008680413	0.02357779
ENSG00000126070	ago/03	argonaute RISC catalytic component 3 [Source:HGNC Symbol;Acc:HGNC:18421]	192669	2.167.709.514	1.974.446.985	2.255.321.499	2.118.615.727	-0.085031396	0.371761345	0.478072895
ENSG00000271554	AL138787.2	novel transcript, antisense to EIF2C3		2.626.523.985	6.644.604.602	6.583.322.843	6.896.871.828	-0.108308456	0.580881625	0.672260725
ENSG00000116863	ADPRHL2	ADP-ribosylhydrolase like 2 [Source:HGNC Symbol;Acc:HGNC:21304]	54936	1.712.200.753	1.590.548.126	1.290.478.828	1.318.824.131	0.232549387	0.050564423	0.09728813
ENSG00000054116	TRAPPC3	trafficking protein particle complex 3 [Source:HGNC Symbol;Acc:HGNC:19942]	27095	1.750.345.768	1.413.126.841	1.646.383.497	1.603.070.013	-0.197747618	0.050939032	0.097872506
ENSG00000116871	MAP7D1	MAP7 domain containing 1 [Source:HGNC Symbol;Acc:HGNC:25514]	55700	4.015.330.586	3.987.519.119	3.115.008.973	3.200.755.652	0.348938233	0.001048049	0.004373619
ENSG00000054118	THRAP3	thyroid hormone receptor associated protein 3 [Source:HGNC Symbol;Acc:HGNC:22964]	9967	6.068.879.324	6.021.984.469	4.777.549.722	5.076.700.559	0.303664093	0.013491706	0.033755279
ENSG00000214193	SH3D21	SH3 domain containing 21 [Source:HGNC Symbol;Acc:HGNC:26236]	79729	2.063.333.996	3.036.911.388	2.741.249.586	1.991.121.039	0.287086182	0.078762919	0.139117997
ENSG00000142694	EVA1B	eva-1 homolog B [Source:HGNC Symbol;Acc:HGNC:25558]	55194	4.129.081.747	4.892.032.445	5.235.964.258	3.903.253.572	0.185817619	0.31711629	0.42386032
ENSG00000196182	STK40	serine/threonine kinase 40 [Source:HGNC Symbol;Acc:HGNC:21373]	83931	1.300.481.769	1.199.180.523	1.743.244.321	1.775.735.986	-0.594113764	1.35E-06	2.18E-05
ENSG00000181817	LSM10	LSM10, U7 small nuclear RNA associated [Source:HGNC Symbol;Acc:HGNC:17562]	84967	1.523.389.764	1.398.934.601	1.204.618.093	1.148.412.143	0.239507896	0.03677871	0.075376429
ENSG00000116885	OSCP1	organic solute carrier partner 1 [Source:HGNC Symbol;Acc:HGNC:29971]	127700	4.828.692.469	4.642.468.146	5.805.453.952	4.434.183.936	-0.000724258	0.996968013	0.998147237
ENSG00000116898	MRPS15	mitochondrial ribosomal protein S15 [Source:HGNC Symbol;Acc:HGNC:14504]	64960	2.110.506.699	2.186.217.264	2.746.698.166	237.539.051	-0.235249427	0.020033277	0.046267548
ENSG00000233621	LINC01137	long intergenic non-protein coding RNA 1137 [Source:HGNC Symbol;Acc:HGNC:49453]		2.619.411.136	3.046.599.542	3.349.199.699	2.085.178.969	0.066979551	0.841236544	0.887670891
ENSG00000163874	ZC3H12A	zinc finger CCCH-type containing 12A [Source:HGNC Symbol;Acc:HGNC:26259]	80149	1.445.330.187	1.276.724.867	7.842.563.472	8.748.871.096	0.619814629	0.000684237	0.003139127
ENSG00000163875	MEAF6	MYST/Esa1 associated factor 6 [Source:HGNC Symbol;Acc:HGNC:25674]	64769	1.166.494.514	1.207.734.425	1.449.932.888	1.428.552.404	-0.314368675	0.00522085	0.015680045
ENSG00000163877	SNIP1	Smad nuclear interacting protein 1 [Source:HGNC Symbol;Acc:HGNC:30587]	79753	30.886.076	2.740.171.735	2.799.238.321	2.752.314.661	0.035965827	0.754212687	0.819277377
ENSG00000237749	AL034379.1	ribosomal protein S27 (metallopanstimulin 1) (RPS27) pseudogene		9.923.860.054	1.136.694.718	1.392.934.235	1.822.326.913	-0.555411728	0.017417308	0.041283464
ENSG00000163879	DNALI1	dynein axonemal light intermediate chain 1 [Source:HGNC Symbol;Acc:HGNC:14353]	7802	0.215798836	0.231217364	0.636591681	0.693587568	-1.572.990.236	1.90E-07	4.46E-06
ENSG00000134697	GNL2	G protein nucleolar 2 [Source:HGNC Symbol;Acc:HGNC:29925]	29889	1.098.014.529	1.154.497.073	1.083.368.038	1.148.719.922	0.025994601	0.745305057	0.812323331
ENSG00000116922	C1orf109	chromosome 1 open reading frame 109 [Source:HGNC Symbol;Acc:HGNC:26039]	54955	3.122.921.617	2.439.828.149	1.580.559.398	1.107.045.922	0.893050657	0.000390408	0.002009545
ENSG00000134690	CDCA8	cell division cycle associated 8 [Source:HGNC Symbol;Acc:HGNC:14629]	55143	9.814.625.471	9.806.463.124	0.608245129	0.294534696	4.437.269.308	3.13E-11	3.90E-09
ENSG00000185090	MANEAL	mannosidase endo-alpha like [Source:HGNC Symbol;Acc:HGNC:26452]	149175	1.178.899.461	1.066.832.932	1.326.933.707	1.325.259.745	-0.465718203	0.045272389	0.089025571
ENSG00000233728	AL929472.3	novel transcript		233.531.335	5.519.488.781	1.096.521.146	8.570.644.094	-0.675849299	0.005176857	0.015590945
ENSG00000196449	YRDC	yrdC N6-threonylcarbamoyltransferase domain containing [Source:HGNC Symbol;Acc:HGNC:28905]	79693	6.003.414.899	6.700.365.168	1.215.368.812	1.164.883.918	-0.78044742	1.51E-05	0.00014738
ENSG00000197982	C1orf122	chromosome 1 open reading frame 122 [Source:HGNC Symbol;Acc:HGNC:24789]	127687	1.215.468.809	100.444.305	1.249.033.598	1.328.267.649	-0.291846689	0.034193835	0.07119121
ENSG00000188786	MTF1	metal regulatory transcription factor 1 [Source:HGNC Symbol;Acc:HGNC:7428]	4520	4.194.415.068	4.017.886.086	4.907.703.341	4.735.359.191	-0.288545728	0.015231769	0.037089856
ENSG00000230955	AL929472.2	novel transcript		1.079.550.503	1.847.479.613	2.358.962.604	2.059.913.515	-0.230766625	0.147256443	0.23034899
ENSG00000204084	INPP5B	inositol polyphosphate-5-phosphatase B [Source:HGNC Symbol;Acc:HGNC:6077]	3633	4.431.111.326	4.110.257.603	3.905.278.829	3.786.683.841	0.119704373	0.169103805	0.25646681
ENSG00000183431	SF3A3	splicing factor 3a subunit 3 [Source:HGNC Symbol;Acc:HGNC:10767]	10946	1.978.988.236	2.022.842.179	1.765.427.208	1.899.826.107	0.120972351	0.148321016	0.231538832
ENSG00000183386	FHL3	four and a half LIM domains 3 [Source:HGNC Symbol;Acc:HGNC:3704]	2275	3.214.928.851	1.927.965.143	2.081.610.699	1.451.509.312	0.135372939	0.624296465	0.709958611
ENSG00000183520	UTP11	UTP11 small subunit processome component [Source:HGNC Symbol;Acc:HGNC:24329]	51118	1.144.829.083	1.308.806.399	1.478.835.276	1.466.228.089	-0.266395111	0.019524037	0.04529743
ENSG00000215895	AL354702.1	heat shock 70kDa protein 5 (glucose-regulated protein, 78kDa) (HSPA5) pseudogene		1.296.442.337	1.184.830.546	8.594.239.887	855.673.071	0.513702286	0.001688462	0.006360192
ENSG00000116954	RRAGC	Ras related GTP binding C [Source:HGNC Symbol;Acc:HGNC:19902]	64121	1.583.745.446	1.504.230.718	235.421.589	2.183.237.012	-0.589007136	3.57E-06	4.74E-05
ENSG00000273637	AL139260.2	novel transcript		212.606.087	2.094.066.755	2.841.264.099	2.836.053.801	-0.434844469	0.00015906	0.000988349
ENSG00000228436	AL139260.1	novel transcript		1.073.917.602	1.148.008.425	1.094.176.483	8.754.787.341	0.248276929	0.153513236	0.237991499
ENSG00000214114	MYCBP	MYC binding protein [Source:HGNC Symbol;Acc:HGNC:7554]	26292	2.014.644.536	2.359.207.615	1.308.430.208	1.076.810.709	0.933549055	9.80E-05	0.000671126
ENSG00000274944	AL139260.3	novel protein		0.739464484	1.036.722.188	1.060.915.335	0.671060749	0.200675423	0.39216435	0.498832529
ENSG00000158315	RHBDL2	rhomboid like 2 [Source:HGNC Symbol;Acc:HGNC:16083]	54933	2.941.565.905	4.615.635.466	4.895.412.134	3.598.955.021	0.133179978	0.363381012	0.469829693
ENSG00000174574	AKIRIN1	akirin 1 [Source:HGNC Symbol;Acc:HGNC:25744]	79647	373.624.075	3.580.317.786	3.351.239.819	2.964.804.414	0.164245628	0.085433688	0.148388928
ENSG00000168653	NDUFS5	NADH:ubiquinone oxidoreductase subunit S5 [Source:HGNC Symbol;Acc:HGNC:7712]	4725	1.359.926.462	1.415.963.743	1.071.813.752	1.152.847.366	0.335935038	0.001092778	0.0045133
ENSG00000127603	MACF1	microtubule actin crosslinking factor 1 [Source:HGNC Symbol;Acc:HGNC:13664]	23499	7.429.183.603	7.177.136.742	6.041.746.945	6.660.123.285	0.167936942	0.058641537	0.109829436
ENSG00000090621	PABPC4	poly(A) binding protein cytoplasmic 4 [Source:HGNC Symbol;Acc:HGNC:8557]	8761	4.043.765.999	4.221.407.889	4.762.847.216	4.733.568.502	-0.201898154	0.019923683	0.0460735
ENSG00000228060	PABPC4-AS1	PABPC4 antisense RNA 1 [Source:HGNC Symbol;Acc:HGNC:40424]		8.935.372.099	1.932.989.749	2.773.965.751	2.081.974.095	-0.321494384	0.003318102	0.010914207
ENSG00000084072	PPIE	peptidylprolyl isomerase E [Source:HGNC Symbol;Acc:HGNC:9258]	10450	1.727.567.143	2.233.964.814	2.005.402.753	1.565.507.016	0.246809672	0.083855073	0.14629748
ENSG00000043514	TRIT1	tRNA isopentenyltransferase 1 [Source:HGNC Symbol;Acc:HGNC:20286]	54802	8.630.203.075	9.382.232.776	9.210.928.013	7.441.369.887	0.158485848	0.194898464	0.287157764
ENSG00000168389	MFSD2A	major facilitator superfamily domain containing 2A [Source:HGNC Symbol;Acc:HGNC:25897]	84879	7.055.410.199	6.813.843.566	2.581.841.438	3.448.194.945	114.658.758	1.28E-05	0.000129724
ENSG00000131236	CAP1	cyclase associated actin cytoskeleton regulatory protein 1 [Source:HGNC Symbol;Acc:HGNC:20040]	10487	8.725.571.038	8.359.068.462	9.032.899.506	9.032.876.794	-0.100621153	0.244950184	0.3461381
ENSG00000131238	PPT1	palmitoyl-protein thioesterase 1 [Source:HGNC Symbol;Acc:HGNC:9325]	5538	3.984.850.187	4.152.694.624	2.639.709.038	2.392.125.544	0.685614877	1.50E-06	2.38E-05
ENSG00000117000	RLF	rearranged L-myc fusion [Source:HGNC Symbol;Acc:HGNC:10025]	6018	7.559.164.437	7.835.329.361	6.358.170.899	7.684.215.005	0.100318051	0.334087379	0.441317436
ENSG00000084073	ZMPSTE24	zinc metallopeptidase STE24 [Source:HGNC Symbol;Acc:HGNC:12877]	10269	3.208.921.446	3.071.876.735	4.087.462.889	3.735.787.552	-0.335627054	0.000688918	0.003154414
ENSG00000049089	COL9A2	collagen type IX alpha 2 chain [Source:HGNC Symbol;Acc:HGNC:2218]	1298	0.810792255	0.620515883	1.808.910.169	1.664.287.779	-1.288.757.898	0.000440552	0.002210887
ENSG00000084070	SMAP2	small ArfGAP2 [Source:HGNC Symbol;Acc:HGNC:25082]	64744	6.779.661.287	7.483.966.703	4.917.164.625	5.157.135.434	0.481852548	0.000320798	0.001722227
ENSG00000187801	ZFP69B	ZFP69 zinc finger protein B [Source:HGNC Symbol;Acc:HGNC:28053]	65243	3.143.536.041	3.292.570.144	3.706.488.441	4.038.341.028	-0.208001889	0.158872615	0.24413345
ENSG00000260920	AL031985.3	novel transcript, sense overlapping with ZNF643		2.905.609.289	3.996.689.848	4.633.160.525	3.785.985.549	-0.202002806	0.401819178	0.508354812
ENSG00000187815	ZFP69	ZFP69 zinc finger protein [Source:HGNC Symbol;Acc:HGNC:24708]	339559	2.546.107.354	3.410.028.988	3.442.040.705	3.134.509.334	-0.115413133	0.511229016	0.611340184
ENSG00000227278	AL603839.1	novel transcript		1.558.147.524	5.366.169.648	5.021.307.585	4.629.205.915	-0.046498304	0.898911017	0.930168993
ENSG00000117010	ZNF684	zinc finger protein 684 [Source:HGNC Symbol;Acc:HGNC:28418]	127396	1.487.172.816	0.593298125	0.988323279	0.717873806	-0.205717507	0.552779391	0.648922161
ENSG00000117016	RIMS3	regulating synaptic membrane exocytosis 3 [Source:HGNC Symbol;Acc:HGNC:21292]	9783	5.861.305.183	5.607.220.807	1.012.472.427	1.002.609.744	-0.876004459	4.98E-08	1.56E-06
ENSG00000272145	NFYC-AS1	NFYC antisense RNA 1 [Source:HGNC Symbol;Acc:HGNC:49451]		1.311.013.108	4.427.805.661	6.033.536.888	5.011.127.252	-0.544159369	0.073266205	0.131327518
ENSG00000066136	NFYC	nuclear transcription factor Y subunit gamma [Source:HGNC Symbol;Acc:HGNC:7806]	4802	9.349.765.534	9.232.500.186	1.016.075.759	9.842.090.696	-0.104276844	0.156597895	0.241588248
ENSG00000171793	CTPS1	CTP synthase 1 [Source:HGNC Symbol;Acc:HGNC:2519]	1503	88.378.434	8.181.885.908	415.474.556	4.193.883.964	0.962631425	1.88E-07	4.44E-06
ENSG00000281207	SLFNL1-AS1	SLFNL1 antisense RNA 1 [Source:HGNC Symbol;Acc:HGNC:44126]		1.222.032.843	1.878.159.377	2.259.588.413	1.552.888.166	0.116491908	0.485233092	0.587399601
ENSG00000010803	SCMH1	Scm polycomb group protein homolog 1 [Source:HGNC Symbol;Acc:HGNC:19003]	22955	9.860.342.348	926.741.239	9.211.738.203	8.626.068.188	0.049763467	0.596946601	0.686290456
ENSG00000127124	HIVEP3	HIVEP zinc finger 3 [Source:HGNC Symbol;Acc:HGNC:13561]	59269	1.521.090.504	1.385.304.763	0.55135756	0.869129978	100.899.247	3.01E-05	0.000255508
ENSG00000198815	FOXJ3	forkhead box J3 [Source:HGNC Symbol;Acc:HGNC:29178]	22887	1.410.383.302	1.537.684.359	1.312.043.481	1.234.340.945	0.2480584	0.015404622	0.037438957
ENSG00000127125	PPCS	phosphopantothenoylcysteine synthetase [Source:HGNC Symbol;Acc:HGNC:25686]	79717	2.673.172.674	2.138.180.339	2.738.081.594	2.983.229.926	-0.413885827	0.014070924	0.034887648
ENSG00000186409	CCDC30	coiled-coil domain containing 30 [Source:HGNC Symbol;Acc:HGNC:26103]	728621	0.769051824	0.820184697	0.932914283	100.970.939	-0.263549141	0.074775093	0.133486622
ENSG00000171960	PPIH	peptidylprolyl isomerase H [Source:HGNC Symbol;Acc:HGNC:14651]	10465	1.491.678.072	2.060.252.391	8.666.650.637	8.309.488.733	1.151.509.254	2.06E-06	3.09E-05
ENSG00000065978	YBX1	Y-box binding protein 1 [Source:HGNC Symbol;Acc:HGNC:8014]	4904	5.994.432.631	5.336.530.597	3.922.984.109	4.094.067.094	0.467384722	0.00108527	0.00448594
ENSG00000117385	P3H1	prolyl 3-hydroxylase 1 [Source:HGNC Symbol;Acc:HGNC:19316]	64175	159.081.776	1.724.534.331	5.795.529.071	6.475.638.704	1.390.312.542	1.91E-08	7.27E-07
ENSG00000164008	C1orf50	chromosome 1 open reading frame 50 [Source:HGNC Symbol;Acc:HGNC:28795]	79078	2.603.856.438	2.324.915.306	2.536.618.164	2.375.079.519	-0.095603054	0.557246767	0.652842118
ENSG00000177868	SVBP	small vasohibin binding protein [Source:HGNC Symbol;Acc:HGNC:29204]	374969	1.122.396.901	1.114.102.109	113.267.193	9.481.371.777	0.173933666	0.248276285	0.349703012
ENSG00000164010	ERMAP	erythroblast membrane associated protein (Scianna blood group) [Source:HGNC Symbol;Acc:HGNC:15743]	114625	4.692.755.623	6.451.918.074	6.629.797.474	7.223.382.339	-0.196493385	0.169792385	0.257306224
ENSG00000228192	AL512353.1	novel transcript, antisense to ERMAP		5.590.003.944	8.004.453.427	1.485.968.804	9.669.098.676	-0.447834464	0.012633674	0.032001108
ENSG00000164011	ZNF691	zinc finger protein 691 [Source:HGNC Symbol;Acc:HGNC:28028]	51058	2.408.722.021	2.150.684.888	1.966.938.078	1.339.402.319	0.41732497	0.069982948	0.126649269
ENSG00000117394	SLC2A1	solute carrier family 2 member 1 [Source:HGNC Symbol;Acc:HGNC:11005]	6513	5.718.463.306	4.950.773.443	457.540.989	4.892.811.932	0.043756922	0.639832098	0.724040541
ENSG00000117395	EBNA1BP2	EBNA1 binding protein 2 [Source:HGNC Symbol;Acc:HGNC:15531]	10969	2.692.262.892	2.878.834.736	2.094.559.825	2.225.932.941	0.422631421	0.000685127	0.003142264
ENSG00000243710	CFAP57	cilia and flagella associated protein 57 [Source:HGNC Symbol;Acc:HGNC:26485]	149465	1.000.971.146	1.742.794.861	1.765.887.705	1.923.992.718	-0.067459629	0.629044872	0.714061069
ENSG00000117399	CDC20	cell division cycle 20 [Source:HGNC Symbol;Acc:HGNC:1723]	991	2.590.373.839	2.477.179.787	0.573127279	1.115.073.242	4.737.469.284	1.61E-11	2.33E-09
ENSG00000066322	ELOVL1	ELOVL fatty acid elongase 1 [Source:HGNC Symbol;Acc:HGNC:14418]	64834	2.527.699.027	2.137.049.771	2.499.267.992	2.545.366.614	-0.273600239	0.007445662	0.020910987
ENSG00000159479	MED8	mediator complex subunit 8 [Source:HGNC Symbol;Acc:HGNC:19971]	112950	2.123.058.321	2.028.983.672	1.724.774.588	1.741.368.314	0.204101914	0.070827507	0.127830025
ENSG00000229431	MED8-AS1	MED8 antisense RNA 1 [Source:HGNC Symbol;Acc:HGNC:40908]		1.808.754.405	3.144.825.003	4.063.121.836	254.920.082	0.069258133	0.566907599	0.661261994
ENSG00000198198	SZT2	SZT2 subunit of KICSTOR complex [Source:HGNC Symbol;Acc:HGNC:29040]	23334	3.692.484.816	3.866.614.579	3.148.337.992	3.209.928.548	0.266706087	0.004495603	0.013921749
ENSG00000229372	SZT2-AS1	SZT2 antisense RNA 1 [Source:HGNC Symbol;Acc:HGNC:41225]		9.079.481.339	1.492.393.962	1.384.548.067	1.092.369.777	0.364756242	0.006459859	0.018594826
ENSG00000178922	HYI	hydroxypyruvate isomerase (putative) [Source:HGNC Symbol;Acc:HGNC:26948]	81888	6.983.880.412	1.250.278.359	1.205.790.471	1.021.804.284	0.24264316	0.074431583	0.13310324
ENSG00000142949	PTPRF	protein tyrosine phosphatase receptor type F [Source:HGNC Symbol;Acc:HGNC:9670]	5792	0.044884224	0.072136709	0.062308407	0.067887058	-0.146879377	0.613104011	0.700191344
ENSG00000066135	KDM4A	lysine demethylase 4A [Source:HGNC Symbol;Acc:HGNC:22978]	9682	1.403.727.202	1.561.293.907	1.471.172.324	1.609.920.842	-0.043563348	0.642818278	0.72671806
ENSG00000236200	KDM4A-AS1	KDM4A antisense RNA 1 [Source:HGNC Symbol;Acc:HGNC:40528]		139.434.434	2.361.003.487	2.696.059.919	2.334.892.919	-0.00157131	0.987245002	0.991750374
ENSG00000126091	ST3GAL3	ST3 beta-galactoside alpha-2,3-sialyltransferase 3 [Source:HGNC Symbol;Acc:HGNC:10866]	6487	4.025.602.708	315.955.431	2.929.378.632	3.764.515.374	-0.032577912	0.786978092	0.84576414
ENSG00000117407	ARTN	artemin [Source:HGNC Symbol;Acc:HGNC:727]	9048	1.881.233.256	1.259.777.976	1.129.990.386	1.436.355.293	0.071442975	0.756398959	0.821066867
ENSG00000117408	IPO13	importin 13 [Source:HGNC Symbol;Acc:HGNC:16853]	9670	4.956.504.014	471.268.568	6.860.936.443	6.581.051.272	-0.570103545	9.79E-05	0.00067085
ENSG00000132768	DPH2	diphthamide biosynthesis 2 [Source:HGNC Symbol;Acc:HGNC:3004]	1802	6.957.649.088	6.197.651.225	6.207.490.984	657.712.061	-0.103261821	0.338156242	0.445263893
ENSG00000117410	ATP6V0B	ATPase H+ transporting V0 subunit b [Source:HGNC Symbol;Acc:HGNC:861]	533	1.572.290.176	1.373.496.548	1.505.769.461	165.601.404	-0.24777289	0.038412678	0.077950927
ENSG00000117411	B4GALT2	beta-1,4-galactosyltransferase 2 [Source:HGNC Symbol;Acc:HGNC:925]	8704	1.733.530.588	1.375.970.118	1.083.806.173	1.074.807.628	0.368013612	0.000874903	0.003811846
ENSG00000159214	CCDC24	coiled-coil domain containing 24 [Source:HGNC Symbol;Acc:HGNC:28688]	149473	2.381.000.734	2.645.337.429	3.943.838.138	41.946.332	-0.871085579	0.007371006	0.020758716
ENSG00000196517	SLC6A9	solute carrier family 6 member 9 [Source:HGNC Symbol;Acc:HGNC:11056]	6536	1.086.669.074	1.078.434.714	1.258.175.701	1.451.875.074	-0.229657513	0.253623151	0.355459694
ENSG00000230615	AL139220.2	novel transcript		0.240429957	0.161005215	0.292044854	0.443196657	-1.176.233.463	0.010187343	0.026751871
ENSG00000233514	AL356653.1	small nuclear ribonucleoprotein D1 polypeptide 16kDa (SNRPD1) pseudogene		1.722.865.976	1.717.174.287	9.038.353.653	1.161.509.848	0.775007367	0.001607721	0.006119219
ENSG00000178028	DMAP1	DNA methyltransferase 1 associated protein 1 [Source:HGNC Symbol;Acc:HGNC:18291]	55929	6.406.084.233	6.210.533.902	6.228.637.246	6.526.542.207	-0.032132255	0.702082098	0.776489754
ENSG00000117419	ERI3	ERI1 exoribonuclease family member 3 [Source:HGNC Symbol;Acc:HGNC:17276]	79033	1.102.818.634	1.155.290.422	1.231.569.763	1.472.578.723	-0.345367045	0.022153733	0.050168589
ENSG00000187147	RNF220	ring finger protein 220 [Source:HGNC Symbol;Acc:HGNC:25552]	55182	9.529.633.839	9.186.802.668	1.011.127.731	1.154.206.131	-0.209122042	0.066328279	0.121288725
ENSG00000126106	TMEM53	transmembrane protein 53 [Source:HGNC Symbol;Acc:HGNC:26186]	79639	1.542.262.931	2.237.404.874	2.712.940.603	2.460.697.616	-0.070596463	0.589632572	0.680012253
ENSG00000142945	KIF2C	kinesin family member 2C [Source:HGNC Symbol;Acc:HGNC:6393]	11004	1.516.510.637	1.480.038.453	0.366125976	0.797812579	4.674.098.036	5.98E-11	6.41E-09
ENSG00000225721	AL592166.1	novel transcript		6.586.643.111	9.755.906.858	1.118.956.362	1.036.149.961	-0.050377028	0.781444022	0.841306332
ENSG00000142937	RPS8	ribosomal protein S8 [Source:HGNC Symbol;Acc:HGNC:10441]	6202	1.870.279.163	1.659.059.066	2.115.723.494	2.107.512.178	-0.336287547	0.005820431	0.017139562
ENSG00000173846	PLK3	polo like kinase 3 [Source:HGNC Symbol;Acc:HGNC:2154]	1263	4.885.390.396	4.349.697.731	4.508.485.162	4.650.858.633	-0.062119656	0.626132623	0.711497363
ENSG00000222009	BTBD19	BTB domain containing 19 [Source:HGNC Symbol;Acc:HGNC:27145]	149478	5.921.213.536	6.347.934.777	6.636.553.382	8.263.706.426	-0.321237499	0.032208464	0.068006234
ENSG00000070785	EIF2B3	eukaryotic translation initiation factor 2B subunit gamma [Source:HGNC Symbol;Acc:HGNC:3259]	8891	5.299.933.378	5.776.773.658	3.497.691.827	357.100.653	0.585678961	0.000342999	0.001819615
ENSG00000126107	HECTD3	HECT domain E3 ubiquitin protein ligase 3 [Source:HGNC Symbol;Acc:HGNC:26117]	79654	1.763.343	1.707.196.615	2.221.757.999	2.352.641.573	-0.451140097	2.48E-05	0.000218198
ENSG00000126088	UROD	uroporphyrinogen decarboxylase [Source:HGNC Symbol;Acc:HGNC:12591]	7389	2.483.360.765	2.559.817.928	1.985.358.394	2.531.967.822	0.108013266	0.368283311	0.4746375
ENSG00000162415	ZSWIM5	zinc finger SWIM-type containing 5 [Source:HGNC Symbol;Acc:HGNC:29299]	57643	0.302189756	0.276917785	0.469178388	0.420976113	-0.544867815	0.018141591	0.042673002
ENSG00000132781	MUTYH	mutY DNA glycosylase [Source:HGNC Symbol;Acc:HGNC:7527]	4595	4.108.138.543	372.296.037	3.030.748.495	3.255.591.685	0.241709827	0.032211271	0.068006234
ENSG00000132773	TOE1	target of EGR1, exonuclease [Source:HGNC Symbol;Acc:HGNC:15954]	114034	5.260.391.765	4.508.991.564	4.138.078.091	397.815.189	0.258027623	0.059876657	0.111750981
ENSG00000070759	TESK2	testis associated actin remodelling kinase 2 [Source:HGNC Symbol;Acc:HGNC:11732]	10420	1.505.213.123	2.229.173.424	2.310.550.279	281.841.643	-0.380795801	0.140414051	0.221717119
ENSG00000280670	CCDC163	coiled-coil domain containing 163 [Source:HGNC Symbol;Acc:HGNC:27003]	126661	5.441.042.433	4.741.381.669	3.631.380.057	4.253.246.071	0.284716738	0.155646666	0.240315943
ENSG00000132763	MMACHC	metabolism of cobalamin associated C [Source:HGNC Symbol;Acc:HGNC:24525]	25974	1.950.979.581	3.658.641.496	4.721.347.763	3.728.030.097	-0.154275912	0.058510662	0.109597793
ENSG00000117450	PRDX1	peroxiredoxin 1 [Source:HGNC Symbol;Acc:HGNC:9352]	5052	1.135.660.517	1.186.339.529	1.560.630.315	1.522.378.873	-0.420637046	0.000247542	0.001410454
ENSG00000117448	AKR1A1	aldo-keto reductase family 1 member A1 [Source:HGNC Symbol;Acc:HGNC:380]	10327	2.015.014.892	1.976.593.601	1.309.874.041	1.409.675.521	0.488380218	0.000168214	0.001035099
ENSG00000132780	NASP	nuclear autoantigenic sperm protein [Source:HGNC Symbol;Acc:HGNC:7644]	4678	1.600.639.532	1.537.733.297	6.761.685.203	7.443.704.729	1.148.752.853	3.32E-08	1.15E-06
ENSG00000159592	GPBP1L1	GC-rich promoter binding protein 1 like 1 [Source:HGNC Symbol;Acc:HGNC:28843]	60313	1.855.151.147	1.866.066.905	1.895.800.969	1.893.103.633	-0.048531052	0.569838188	0.663935277
ENSG00000159596	TMEM69	transmembrane protein 69 [Source:HGNC Symbol;Acc:HGNC:28035]	51249	1.212.348.838	1.114.156.749	1.098.045.803	1.140.452.474	-0.01414668	0.883363037	0.918509468
ENSG00000197429	IPP	intracisternal A particle-promoted polypeptide [Source:HGNC Symbol;Acc:HGNC:6108]	3652	4.853.417.758	5.109.810.126	5.044.138.819	4.661.577.984	0.015871124	0.879111914	0.915088414
ENSG00000086015	MAST2	microtubule associated serine/threonine kinase 2 [Source:HGNC Symbol;Acc:HGNC:19035]	23139	1.523.849.119	1.484.013.978	1.085.651.018	112.983.761	0.401791744	0.000156812	0.000977971
ENSG00000117461	PIK3R3	phosphoinositide-3-kinase regulatory subunit 3 [Source:HGNC Symbol;Acc:HGNC:8981]	8503	3.983.955.218	3.849.737.901	3.321.475.338	3.815.133.561	0.087670084	0.337093426	0.444248373
ENSG00000278139	AL358075.4	-PIK3R3 readthrough [Source:NCBI gene;Acc:110117499]	110117499	3.622.252.251	4.022.035.718	3.814.293.582	3.336.345.093	0.155960933	0.321061385	0.428006935
ENSG00000117472	TSPAN1	tetraspanin 1 [Source:HGNC Symbol;Acc:HGNC:20657]	10103	3.088.823.783	2.231.745.957	3.737.819.704	2.766.211.111	-0.470202404	0.146708826	0.229633827
ENSG00000085998	POMGNT1	protein O-linked mannose N-acetylglucosaminyltransferase 1 (beta 1,2-) [Source:HGNC Symbol;Acc:HGNC:19139]	55624	7.640.977.899	7.854.451.605	1.303.019.783	1.369.818.003	-0.811779129	2.38E-07	5.33E-06
ENSG00000085999	RAD54L	RAD54 like [Source:HGNC Symbol;Acc:HGNC:9826]	8438	3.742.215.187	3.809.111.705	1.922.132.878	0.849010934	1.565.546.593	6.74E-05	0.000497533
ENSG00000132128	LRRC41	leucine rich repeat containing 41 [Source:HGNC Symbol;Acc:HGNC:16917]	10489	615.665.103	6.764.142.266	6.883.102.408	7.710.616.152	-0.121507993	0.246852081	0.348277827
ENSG00000173660	UQCRH	ubiquinol-cytochrome c reductase hinge protein [Source:HGNC Symbol;Acc:HGNC:12590]	7388	9.321.164.786	9.462.447.445	7.549.079.472	7.682.664.568	0.342463298	0.001180193	0.004797606
ENSG00000117481	NSUN4	NOP2/Sun RNA methyltransferase 4 [Source:HGNC Symbol;Acc:HGNC:31802]	387338	2.679.942.242	2.387.780.731	2.128.139.663	2.125.454.959	0.180688496	0.059772654	0.111604921
ENSG00000269956	MKNK1-AS1	MKNK1 antisense RNA 1 [Source:HGNC Symbol;Acc:HGNC:44129]		1.219.206.055	1.738.243.911	3.480.555.253	2.156.337.301	-0.548987011	0.009814769	0.025974955
ENSG00000079277	MKNK1	MAPK interacting serine/threonine kinase 1 [Source:HGNC Symbol;Acc:HGNC:7110]	8569	2.800.197.143	3.215.712.072	2.853.400.753	3.075.081.834	0.029275182	0.793441944	0.851093466
ENSG00000142961	MOB3C	MOB kinase activator 3C [Source:HGNC Symbol;Acc:HGNC:29800]	148932	1.592.913.493	1.643.593.543	1.523.080.347	0.75289685	0.625128267	0.017596602	0.041643652
ENSG00000123472	ATPAF1	ATP synthase mitochondrial F1 complex assembly factor 1 [Source:HGNC Symbol;Acc:HGNC:18803]	64756	68.431.609	7.304.872.123	5.555.205.508	5.652.276.212	0.362362374	0.001921455	0.007050887
ENSG00000228237	EFCAB14-AS1	EFCAB14 antisense RNA 1 [Source:HGNC Symbol;Acc:HGNC:44108]		4.116.436.706	1.102.637.599	1.800.051.465	1.276.346.438	-0.557195063	0.014735127	0.036175377
ENSG00000159658	EFCAB14	EF-hand calcium binding domain 14 [Source:HGNC Symbol;Acc:HGNC:29051]	9813	2.324.056.984	213.929.589	2.370.846.282	2.328.563.895	-0.157330223	0.073672536	0.13194189
ENSG00000123473	STIL	STIL centriolar assembly protein [Source:HGNC Symbol;Acc:HGNC:10879]	6491	2.545.449.535	3.011.708.435	0.709466372	0.448831127	2.392.666.785	1.70E-09	9.83E-08
ENSG00000162368	CMPK1	cytidine/uridine monophosphate kinase 1 [Source:HGNC Symbol;Acc:HGNC:18170]	51727	5.070.661.859	4.861.381.161	4.555.712.235	4.100.466.607	0.193662269	0.089907071	0.15469499
ENSG00000237424	FOXD2-AS1	FOXD2 adjacent opposite strand RNA 1 [Source:HGNC Symbol;Acc:HGNC:44256]	84793	1.418.062.405	1.026.608.781	0.931074847	0.652137853	0.442047105	0.092274692	0.157948232
ENSG00000186564	FOXD2	forkhead box D2 [Source:HGNC Symbol;Acc:HGNC:3803]	2306	0.514224393	0.633609764	0.588924401	0.972200756	-0.112066869	0.713621986	0.786341547
ENSG00000269113	TRABD2B	TraB domain containing 2B [Source:HGNC Symbol;Acc:HGNC:44200]	388630	0	0.018309365	0.023722194	0	-0.08377752	0.920246483	0.945057658
ENSG00000132122	SPATA6	spermatogenesis associated 6 [Source:HGNC Symbol;Acc:HGNC:18309]	54558	2.892.894.479	2.764.855.889	3.544.867.425	2.867.376.727	-0.147651788	0.270778257	0.374439783
ENSG00000235105	AL356968.2	amyotrophic lateral sclerosis 2 (juvenile) chromosome region, candidate 2 (ALS2CR2) pseudogene		4.309.220.866	4.661.779.837	4.712.488.411	3.446.563.827	0.136715825	0.430762785	0.536244938
ENSG00000123091	RNF11	ring finger protein 11 [Source:HGNC Symbol;Acc:HGNC:10056]	26994	4.815.698.262	4.562.447.378	4.377.319.258	4.151.969.859	0.075369237	0.414132705	0.52026104
ENSG00000233406	AL162430.2	ribosomal protein S2 (RPS2) pseudogene		6.281.345.528	7.179.564.908	8.241.444.169	765.865.114	-0.199223572	0.14476842	0.227156709
ENSG00000085831	TTC39A	tetratricopeptide repeat domain 39A [Source:HGNC Symbol;Acc:HGNC:18657]	22996	0.636820937	0.701579967	0.463406297	0.52431549	0.412273818	0.02827175	0.061168472
ENSG00000085832	EPS15	epidermal growth factor receptor pathway substrate 15 [Source:HGNC Symbol;Acc:HGNC:3419]	2060	1.439.814.477	1.511.182.614	168.431.851	1.620.086.316	-0.143886233	0.096680613	0.163912484
ENSG00000117859	OSBPL9	oxysterol binding protein like 9 [Source:HGNC Symbol;Acc:HGNC:16386]	114883	1.709.532.865	1.794.621.138	1.542.811.246	1.429.899.764	0.299291121	0.003888814	0.012382437
ENSG00000078618	NRDC	nardilysin convertase [Source:HGNC Symbol;Acc:HGNC:7995]	4898	2.807.564.208	2.851.287.661	2.856.583.328	2.860.025.725	-0.008477768	0.912585461	0.939215894
ENSG00000266993	AL050343.2	novel transcript, antisense to NRD1		4.070.542.623	6.018.134.185	9.953.005.841	6.496.481.688	-0.351452258	0.03147024	0.066761429
ENSG00000169213	RAB3B	RAB3B, member RAS oncogene family [Source:HGNC Symbol;Acc:HGNC:9778]	5865	0.831030498	0.772086695	1.442.048.615	1.825.941.984	-1.081.360.804	1.12E-07	2.98E-06
ENSG00000117862	TXNDC12	thioredoxin domain containing 12 [Source:HGNC Symbol;Acc:HGNC:24626]	51060	3.615.932.435	378.736.271	3.222.319.599	3.132.695.982	0.250619812	0.007504413	0.021044955
ENSG00000198841	KTI12	KTI12 chromatin associated homolog [Source:HGNC Symbol;Acc:HGNC:25160]	112970	6.620.114.032	6.048.681.307	6.133.197.524	3.553.297.337	0.407585267	0.059991664	0.111931545
ENSG00000223390	AL445685.1	novel transcript		3.028.660.203	5.746.449.387	6.131.408.899	5.964.617.499	-0.121493914	0.514831854	0.614333712
ENSG00000134717	BTF3L4	basic transcription factor 3 like 4 [Source:HGNC Symbol;Acc:HGNC:30547]	91408	1.481.042.249	1.485.981.663	1.191.474.973	1.174.373.955	0.311066584	0.004954628	0.015079646
ENSG00000157077	ZFYVE9	zinc finger FYVE-type containing 9 [Source:HGNC Symbol;Acc:HGNC:6775]	9372	7.854.691.291	7.393.840.913	7.410.978.431	8.152.746.003	-0.076047821	0.38281487	0.489473595
ENSG00000154222	CC2D1B	coiled-coil and C2 domain containing 1B [Source:HGNC Symbol;Acc:HGNC:29386]	200014	1.311.213.884	1.316.232.993	1.386.990.956	1.486.915.875	-0.158476518	0.053211131	0.101378617
ENSG00000272100	AL513218.1	novel transcript, antisense to CC2D1B		280.364.082	4.578.399.475	6.166.635.937	4.510.166.116	-0.070947555	0.639892461	0.724055072
ENSG00000085840	ORC1	origin recognition complex subunit 1 [Source:HGNC Symbol;Acc:HGNC:8487]	4998	0.974697107	1.468.600.119	0.634254977	0.403107631	1.327.916.596	0.000120955	0.000793996
ENSG00000134748	PRPF38A	pre-mRNA processing factor 38A [Source:HGNC Symbol;Acc:HGNC:25930]	84950	1.026.522.035	1.024.295.373	6.547.074.022	5.671.256.991	0.748609185	2.45E-06	3.55E-05
ENSG00000134744	TUT4	terminal uridylyl transferase 4 [Source:HGNC Symbol;Acc:HGNC:28981]	23318	5.203.049.955	5.692.466.154	6.458.572.741	6.531.791.906	-0.192139191	0.068692962	0.124699865
ENSG00000162377	COA7	cytochrome c oxidase assembly factor 7 (putative) [Source:HGNC Symbol;Acc:HGNC:25716]	65260	5.517.942.566	5.596.792.545	4.767.483.246	451.033.692	0.289548295	0.004698612	0.014447638
ENSG00000162378	ZYG11B	zyg-11 family member B, cell cycle regulator [Source:HGNC Symbol;Acc:HGNC:25820]	79699	5.032.035.065	4.383.004.631	7.673.449.796	7.052.072.476	-0.741517653	3.60E-06	4.76E-05
ENSG00000228929	RPS13P2	ribosomal protein S13 pseudogene 2 [Source:HGNC Symbol;Acc:HGNC:36364]		4.966.503.504	3.523.981.299	4.272.398.447	4.594.984.013	-0.181215222	0.273972369	0.378067477
ENSG00000121310	ECHDC2	enoyl-CoA hydratase domain containing 2 [Source:HGNC Symbol;Acc:HGNC:23408]	55268	126.723.074	124.647.978	1.341.009.157	1.413.942.164	-0.022053379	0.94123674	0.958794074
ENSG00000116171	SCP2	sterol carrier protein 2 [Source:HGNC Symbol;Acc:HGNC:10606]	6342	8.746.677.674	930.701.227	9.510.024.029	951.147.137	-0.031301956	0.785743167	0.844734893
ENSG00000236360	AL445183.3	pseudogene similar to part of related RAS viral (r-ras) oncogene homolog 2 (RRAS2)		1.398.342.069	1.710.418.472	1.229.858.726	9.716.604.293	0.5950668	0.004449707	0.01380617
ENSG00000157184	CPT2	carnitine palmitoyltransferase 2 [Source:HGNC Symbol;Acc:HGNC:2330]	1376	3.816.993.471	3.862.506.115	485.719.772	4.276.425.554	-0.216657105	0.185260173	0.275700723
ENSG00000236723	AL606760.2	novel transcript, antisense to CPT2		6.112.858.185	133.301.427	1.563.905.466	1.229.790.378	-0.033614429	0.821515869	0.871934224
ENSG00000162384	CZIB	CXXC motif containing zinc binding protein [Source:HGNC Symbol;Acc:HGNC:26059]	54987	8.508.024.225	8.696.854.397	8.144.140.646	9.035.378.589	0.06587239	0.553397952	0.649281626
ENSG00000162385	MAGOH	mago homolog, exon junction complex subunit [Source:HGNC Symbol;Acc:HGNC:6815]	4116	3.477.007.492	3.257.114.592	2.879.879.233	2.497.751.867	0.317059184	0.018042212	0.042498237
ENSG00000226754	AL606760.1	novel transcript, antisense to MAGOH		2.605.519.701	436.200.073	4.662.525.951	4.926.036.684	-0.160104546	0.540373236	0.637337562
ENSG00000157193	LRP8	LDL receptor related protein 8 [Source:HGNC Symbol;Acc:HGNC:6700]	7804	822.112.363	8.474.551.404	7.157.266.717	7.744.908.713	0.175893454	0.061411881	0.114134109
ENSG00000228838	AL355483.1	novel transcript		199.442.883	629.630.572	8.899.302.058	430.936.987	-0.181821079	0.586301524	0.677093156
ENSG00000174332	GLIS1	GLIS family zinc finger 1 [Source:HGNC Symbol;Acc:HGNC:29525]	148979	1.791.608.662	1.282.502.479	1.661.650.922	1.518.419.555	-0.208591412	0.290491914	0.396553606
ENSG00000058804	NDC1	NDC1 transmembrane nucleoporin [Source:HGNC Symbol;Acc:HGNC:25525]	55706	8.295.786.353	9.129.281.021	6.823.953.623	5.310.658.463	0.524431886	0.001691365	0.006365274
ENSG00000058799	YIPF1	Yip1 domain family member 1 [Source:HGNC Symbol;Acc:HGNC:25231]	54432	1.232.701.193	1.169.954.289	1.270.563.005	132.737.029	-0.185533339	0.173053216	0.261329591
ENSG00000081870	HSPB11	heat shock protein family B (small) member 11 [Source:HGNC Symbol;Acc:HGNC:25019]	51668	1.173.769.616	1.219.825.214	1.072.536.404	1.087.101.306	0.152799801	0.07209568	0.129625888
ENSG00000116212	LRRC42	leucine rich repeat containing 42 [Source:HGNC Symbol;Acc:HGNC:28792]	115353	1.643.214.605	1.517.039.084	1.723.293.923	1.696.613.306	-0.134958914	0.273203376	0.37724548
ENSG00000116209	TMEM59	transmembrane protein 59 [Source:HGNC Symbol;Acc:HGNC:1239]	9528	822.966.989	8.284.160.029	9.903.379.504	1.056.153.888	-0.334681165	0.005989229	0.017526988
ENSG00000116205	TCEANC2	transcription elongation factor A N-terminal and central domain containing 2 [Source:HGNC Symbol;Acc:HGNC:26494]	127428	0.995984804	1.122.197.746	0.864143079	0.627674865	0.602650255	0.000999756	0.004214798
ENSG00000215883	CYB5RL	cytochrome b5 reductase like [Source:HGNC Symbol;Acc:HGNC:32220]	606495	0.909059081	1.248.466.324	1.122.929.077	1.179.772.861	-0.001414359	0.992424635	0.995495539
ENSG00000116221	MRPL37	mitochondrial ribosomal protein L37 [Source:HGNC Symbol;Acc:HGNC:14034]	51253	435.341.685	3.536.745.786	339.746.305	3.587.531.397	0.04168028	0.578202587	0.670382361
ENSG00000157216	SSBP3	single stranded DNA binding protein 3 [Source:HGNC Symbol;Acc:HGNC:15674]	23648	568.460.457	5.703.929.322	4.140.422.842	4.469.389.338	0.386407351	0.000403932	0.002066027
ENSG00000271723	MROH7-TTC4	MROH7-TTC4 readthrough (NMD candidate) [Source:HGNC Symbol;Acc:HGNC:49180]		2.736.286.632	2.988.101.237	3.047.759.917	319.242.481	-0.100721951	0.337517254	0.444638392
ENSG00000243725	TTC4	tetratricopeptide repeat domain 4 [Source:HGNC Symbol;Acc:HGNC:12394]	7268	585.493.386	6.371.851.003	6.410.487.466	6.958.664.045	-0.108333435	0.304893336	0.411093351
ENSG00000162396	PARS2	prolyl-tRNA synthetase 2, mitochondrial [Source:HGNC Symbol;Acc:HGNC:30563]	25973	1.106.228.785	0.932849261	1.350.820.775	2.478.759.831	-1.002.568.429	0.000432385	0.002177073
ENSG00000116133	DHCR24	24-dehydrocholesterol reductase [Source:HGNC Symbol;Acc:HGNC:2859]	1718	2.289.738.376	2.196.972.985	3.046.702.234	3.049.988.212	-0.514422463	5.94E-05	0.000447335
ENSG00000242396	AC096536.2	novel transcript		1.521.835.912	2.934.128.239	3.932.137.268	3.319.854.234	-0.2292308	0.051498492	0.098757838
ENSG00000162402	USP24	ubiquitin specific peptidase 24 [Source:HGNC Symbol;Acc:HGNC:12623]	23358	1.022.541.442	9.405.005.225	1.346.809.945	1.358.697.888	-0.512722922	7.08E-05	0.000517489
ENSG00000162407	PLPP3	phospholipid phosphatase 3 [Source:HGNC Symbol;Acc:HGNC:9229]	8613	6.548.919.055	5.725.538.558	3.756.444.896	3.714.446.929	0.600040025	5.96E-06	7.13E-05
ENSG00000162409	PRKAA2	protein kinase AMP-activated catalytic subunit alpha 2 [Source:HGNC Symbol;Acc:HGNC:9377]	5563	1.470.052.864	1.569.578.807	2.033.596.125	1.632.598.832	-0.242951664	0.219815785	0.316701022
ENSG00000173406	DAB1	DAB adaptor protein 1 [Source:HGNC Symbol;Acc:HGNC:2661]	1600	0.500036895	0.383907209	0.408975278	0.596129855	-0.345592017	0.366960878	0.473293485
ENSG00000223416	RPS26P15	ribosomal protein S26 pseudogene 15 [Source:HGNC Symbol;Acc:HGNC:35680]		1.347.621.069	1.470.700.564	1.263.451.558	1.147.752.835	0.32697346	0.105984246	0.176266343
ENSG00000162600	OMA1	OMA1 zinc metallopeptidase [Source:HGNC Symbol;Acc:HGNC:29661]	115209	558.001.928	5.732.766.499	5.452.857.047	7.004.591.394	-0.190019039	0.189742613	0.280999072
ENSG00000185839	AL035411.1	adenylate kinase 2 (AK2) pseudogene		2.871.977.515	276.241.081	2.382.014.274	2.489.890.675	0.202492195	0.185259611	0.275700723
ENSG00000162601	MYSM1	Myb like, SWIRM and MPN domains 1 [Source:HGNC Symbol;Acc:HGNC:29401]	114803	5.906.446.502	59.365.278	5.395.288.994	5.837.664.173	0.05936281	0.446441173	0.55206377
ENSG00000177606	JUN	Jun proto-oncogene, AP-1 transcription factor subunit [Source:HGNC Symbol;Acc:HGNC:6204]	3725	1.018.915.298	928.074.493	1.034.166.775	1.134.462.161	-0.221285268	0.015306574	0.037230358
ENSG00000172456	FGGY	FGGY carbohydrate kinase domain containing [Source:HGNC Symbol;Acc:HGNC:25610]	55277	1.096.059.923	1.033.778.067	1.285.819.851	110.907.988	-0.206118985	0.185602114	0.276128679
ENSG00000162599	NFIA	nuclear factor I A [Source:HGNC Symbol;Acc:HGNC:7784]	4774	1.353.244.491	133.858.095	1.243.176.509	1.504.979.647	-0.035422148	0.810581831	0.864544962
ENSG00000162604	TM2D1	TM2 domain containing 1 [Source:HGNC Symbol;Acc:HGNC:24142]	83941	6.624.507.859	5.603.541.909	7.471.880.467	6.822.501.644	-0.264158161	0.038044472	0.077347956
ENSG00000162607	USP1	ubiquitin specific peptidase 1 [Source:HGNC Symbol;Acc:HGNC:12607]	7398	1.759.436.311	1.818.682.127	1.522.619.854	1.364.684.336	0.350826477	0.00085241	0.003739511
ENSG00000116641	DOCK7	dedicator of cytokinesis 7 [Source:HGNC Symbol;Acc:HGNC:19190]	85440	8.796.136.472	8.026.452.051	8.539.036.061	852.272.601	-0.088915706	0.24423702	0.345395457
ENSG00000125703	ATG4C	autophagy related 4C cysteine peptidase [Source:HGNC Symbol;Acc:HGNC:16040]	84938	2.535.407.344	3.478.520.261	3.326.507.602	2.513.654.752	0.145916932	0.447423402	0.552980251
ENSG00000088035	ALG6	ALG6 alpha-1,3-glucosyltransferase [Source:HGNC Symbol;Acc:HGNC:23157]	29929	1.787.215.445	1.430.978.573	188.773.074	1.322.193.028	-0.026449354	0.885675967	0.919707145
ENSG00000142856	ITGB3BP	integrin subunit beta 3 binding protein [Source:HGNC Symbol;Acc:HGNC:6157]	23421	7.946.099.764	1.089.944.844	9.964.642.578	8.625.499.032	0.295145069	0.00380433	0.012170939
ENSG00000203965	EFCAB7	EF-hand calcium binding domain 7 [Source:HGNC Symbol;Acc:HGNC:29379]	84455	3.051.359.226	3.319.047.426	2.618.187.459	2.374.511.717	0.386036712	0.000990355	0.004183268
ENSG00000116652	DLEU2L	deleted in lymphocytic leukemia 2 like [Source:HGNC Symbol;Acc:HGNC:13225]		0.825001076	1.213.614.739	0.680590084	0.869374459	0.477226122	0.064178552	0.118080476
ENSG00000079739	PGM1	phosphoglucomutase 1 [Source:HGNC Symbol;Acc:HGNC:8905]	5236	2.880.096.645	2.566.314.873	268.447.773	2.707.020.506	-0.069519877	0.403441411	0.509941375
ENSG00000185483	ROR1	receptor tyrosine kinase like orphan receptor 1 [Source:HGNC Symbol;Acc:HGNC:10256]	4919	2.749.473.209	2.685.082.653	3.031.593.963	3.682.056.534	-0.486398278	0.073570369	0.131788156
ENSG00000158966	CACHD1	cache domain containing 1 [Source:HGNC Symbol;Acc:HGNC:29314]	57685	0.939624525	0.933688147	0.973032435	0.830929031	0.07153888	0.595595942	0.685170752
ENSG00000162437	RAVER2	ribonucleoprotein, PTB binding 2 [Source:HGNC Symbol;Acc:HGNC:25577]	55225	3.215.893.274	409.490.903	4.508.295.524	4.702.280.395	-0.281505416	0.069573964	0.126013898
ENSG00000162434	JAK1	Janus kinase 1 [Source:HGNC Symbol;Acc:HGNC:6190]	3716	5.794.410.215	5.514.828.772	6.161.238.143	5.856.674.635	-0.143326982	0.153839083	0.238376735
ENSG00000162433	AK4	adenylate kinase 4 [Source:HGNC Symbol;Acc:HGNC:363]	205	7.408.428.384	6.605.444.678	1.467.209.011	1.501.218.191	-117.658.714	9.30E-10	5.93E-08
ENSG00000116675	DNAJC6	DnaJ heat shock protein family (Hsp40) member C6 [Source:HGNC Symbol;Acc:HGNC:15469]	9829	5.475.890.816	5.148.559.662	3.047.377.484	3.712.369.697	0.621161119	0.000420179	0.002133948
ENSG00000213625	LEPROT	leptin receptor overlapping transcript [Source:HGNC Symbol;Acc:HGNC:29477]	54741	1.983.976.291	1.889.891.789	1.768.347.566	1.836.414.271	0.086357857	0.293895947	0.400017746
ENSG00000116678	LEPR	leptin receptor [Source:HGNC Symbol;Acc:HGNC:6554]	3953	1.408.147.193	1.398.885.386	1.555.616.785	130.315.089	-0.069379923	0.664048019	0.745080405
ENSG00000184588	PDE4B	phosphodiesterase 4B [Source:HGNC Symbol;Acc:HGNC:8781]	5142	0.144618174	0.089394774	0.135126492	0.126192648	-0.356977416	0.145341559	0.22784484
ENSG00000118473	SGIP1	SH3GL interacting endocytic adaptor 1 [Source:HGNC Symbol;Acc:HGNC:25412]	84251	1.340.016.643	1.180.075.868	1.051.148.831	0.98908923	0.212459132	0.231410597	0.330252141
ENSG00000152763	WDR78	WD repeat domain 78 [Source:HGNC Symbol;Acc:HGNC:26252]	79819	1.577.803.663	1.671.324.914	2.352.095.888	2.033.877.626	-0.51961733	0.078990633	0.139487864
ENSG00000198160	MIER1	MIER1 transcriptional regulator [Source:HGNC Symbol;Acc:HGNC:29657]	57708	6.822.905.521	7.083.110.426	8.451.002.272	859.233.684	-0.315194728	0.002776742	0.009447621
ENSG00000116704	SLC35D1	solute carrier family 35 member D1 [Source:HGNC Symbol;Acc:HGNC:20800]	23169	3.245.905.872	3.281.357.876	2.897.472.372	2.124.263.385	0.375676397	0.014287323	0.035320729
ENSG00000142864	SERBP1	SERPINE1 mRNA binding protein 1 [Source:HGNC Symbol;Acc:HGNC:17860]	26135	1.824.195.559	1.795.113.777	2.900.584.382	2.896.603.506	-0.684726538	3.77E-07	7.71E-06
ENSG00000116717	GADD45A	growth arrest and DNA damage inducible alpha [Source:HGNC Symbol;Acc:HGNC:4095]	1647	8.946.733.968	7.980.005.207	6.024.448.983	6.660.491.463	0.388267347	0.002355619	0.008300235
ENSG00000172380	GNG12	G protein subunit gamma 12 [Source:HGNC Symbol;Acc:HGNC:19663]	55970	5.485.840.307	6.008.656.006	606.834.817	6.219.121.314	-0.086278369	0.398164489	0.504779011
ENSG00000232284	GNG12-AS1	GNG12, DIRAS3 and WLS antisense RNA 1 [Source:HGNC Symbol;Acc:HGNC:43938]		0.693794816	1.300.889.612	2.937.540.182	1.626.507.297	-0.694825109	0.003926894	0.012477615
ENSG00000162595	DIRAS3	DIRAS family GTPase 3 [Source:HGNC Symbol;Acc:HGNC:687]	9077	1.106.351.305	1.148.844.429	1.006.414.988	9.675.196.069	0.159243069	0.401724314	0.508277002
ENSG00000116729	WLS	Wnt ligand secretion mediator [Source:HGNC Symbol;Acc:HGNC:30238]	79971	2.093.614.735	2.025.912.157	2.251.459.698	2.290.317.024	-0.18765791	0.023199897	0.052027323
ENSG00000024526	DEPDC1	DEP domain containing 1 [Source:HGNC Symbol;Acc:HGNC:22949]	55635	1.480.788.485	1.470.243.229	0.706562981	0.677444768	4.410.906.684	4.36E-17	3.32E-13
ENSG00000233589	AL138789.1	novel transcript		7.061.747.169	1.341.542.412	0.695257973	0.568129817	4.231.753.333	1.22E-11	1.84E-09
ENSG00000066557	LRRC40	leucine rich repeat containing 40 [Source:HGNC Symbol;Acc:HGNC:26004]	55631	8.068.901.065	8.306.026.806	8.562.955.344	7.060.254.034	0.081754405	0.421542979	0.52745296
ENSG00000116754	SRSF11	serine and arginine rich splicing factor 11 [Source:HGNC Symbol;Acc:HGNC:10782]	9295	1.520.764.173	1.462.222.646	1.559.714.807	1.525.562.326	-0.058689341	0.46771844	0.571814001
ENSG00000118454	ANKRD13C	ankyrin repeat domain 13C [Source:HGNC Symbol;Acc:HGNC:25374]	81573	8.956.792.928	8.380.333.709	1.067.625.737	1.068.257.153	-0.332239388	0.002671631	0.009163657
ENSG00000197568	HHLA3	HERV-H LTR-associating 3 [Source:HGNC Symbol;Acc:HGNC:4906]	11147	9.862.297.847	112.768.606	1.037.766.402	1.254.609.164	-0.065275655	0.656911332	0.739304259
ENSG00000116761	CTH	cystathionine gamma-lyase [Source:HGNC Symbol;Acc:HGNC:2501]	1491	5.074.887.775	4.636.157.174	3.739.531.701	4.202.372	0.277994001	0.047386769	0.092372674
ENSG00000235079	ZRANB2-AS1	ZRANB2 antisense RNA 1 [Source:HGNC Symbol;Acc:HGNC:43594]		1.501.567.133	2.503.842.549	2.674.622.193	2.312.470.485	0.071526966	0.5799712	0.671615201
ENSG00000132485	ZRANB2	zinc finger RANBP2-type containing 2 [Source:HGNC Symbol;Acc:HGNC:13058]	9406	2.422.776.517	2.489.094.513	1.995.124.423	2.119.136.733	0.251317044	0.004795422	0.014677189
ENSG00000172260	NEGR1	neuronal growth regulator 1 [Source:HGNC Symbol;Acc:HGNC:17302]	257194	0.530359778	0.537536857	0.074619623	0.162601066	2.060.385.388	8.94E-05	0.00062389
ENSG00000233994	GDI2P2	GDP dissociation inhibitor 2 pseudogene 2 [Source:HGNC Symbol;Acc:HGNC:37976]		6.563.550.001	5.931.029.611	5.488.878.737	4.036.711.856	0.355166873	0.151985536	0.236194576
ENSG00000254685	FPGT	fucose-1-phosphate guanylyltransferase [Source:HGNC Symbol;Acc:HGNC:3825]	8790	2.139.444.118	2.357.006.573	2.987.147.606	3.392.468.954	-0.540976806	0.002352066	0.00828963
ENSG00000116791	CRYZ	crystallin zeta [Source:HGNC Symbol;Acc:HGNC:2419]	1429	8.497.857.059	1.027.782.407	1.229.508.837	1.259.481.915	-0.356733906	0.001002818	0.004225369
ENSG00000162623	TYW3	tRNA-yW synthesizing protein 3 homolog [Source:HGNC Symbol;Acc:HGNC:24757]	127253	7.603.636.467	8.481.710.085	8.784.108.536	9.216.109.333	-0.085148313	0.389061904	0.495589597
ENSG00000117054	ACADM	acyl-CoA dehydrogenase medium chain [Source:HGNC Symbol;Acc:HGNC:89]	34	9.566.337.959	945.110.038	9.646.104.769	887.532.091	0.031488995	0.710185838	0.783291691
ENSG00000137955	RABGGTB	Rab geranylgeranyltransferase subunit beta [Source:HGNC Symbol;Acc:HGNC:9796]	5876	2.305.741.217	235.120.452	1.635.320.124	173.869.054	0.470072665	0.00030704	0.001663606
ENSG00000226415	TPI1P1	triosephosphate isomerase 1 pseudogene 1 [Source:HGNC Symbol;Acc:HGNC:35449]		4.301.555.609	3.743.439.946	3.963.971.619	3.244.066.704	0.012957275	0.91705111	0.942772188
ENSG00000142892	PIGK	phosphatidylinositol glycan anchor biosynthesis class K [Source:HGNC Symbol;Acc:HGNC:8965]	10026	1.613.422.172	1.476.402.344	8.232.621.168	7.650.636.242	0.947023622	1.86E-07	4.42E-06
ENSG00000226084	AC113935.1	ribosomal protein L17 (RPL17) pseudogene		6.240.521.607	6.075.316.219	628.242.621	6.692.589.715	-0.098964367	0.267832526	0.371546605
ENSG00000154027	AK5	adenylate kinase 5 [Source:HGNC Symbol;Acc:HGNC:365]	26289	1.278.612.004	1.172.662.019	1.326.406.308	0.840822275	0.30374957	0.189584376	0.280792024
ENSG00000036549	AC118549.1	zinc finger ZZ-type containing 3 [Source:NCBI gene;Acc:26009]	26009	876.413.503	8.563.949.252	1.094.753.452	1.065.621.823	-0.310817963	0.002729697	0.009335502
ENSG00000077254	USP33	ubiquitin specific peptidase 33 [Source:HGNC Symbol;Acc:HGNC:20059]	23032	9.160.077.277	9.233.721.233	1.254.238.148	1.273.241.498	-0.485965045	1.99E-05	0.000182766
ENSG00000180488	MIGA1	mitoguardin 1 [Source:HGNC Symbol;Acc:HGNC:24741]	374986	1.839.207.101	1.644.417.215	2.052.293.705	2.027.596.928	-0.267924982	0.008790206	0.023779753
ENSG00000219201	AC138392.1	novel pseudogene		1.775.774.837	19.203.546	1.770.982.851	1.758.401.879	0.058710446	0.645267139	0.728837581
ENSG00000235927	NEXN-AS1	NEXN antisense RNA 1 [Source:HGNC Symbol;Acc:HGNC:31983]		0.20977304	0.730473355	0.509613174	0.079320044	1.491.840.191	0.008386237	0.022947684
ENSG00000162614	NEXN	nexilin F-actin binding protein [Source:HGNC Symbol;Acc:HGNC:29557]	91624	1.235.599.144	1.596.786.279	1.015.615.795	0.737697869	0.831410919	0.000923077	0.003972882
ENSG00000162613	FUBP1	far upstream element binding protein 1 [Source:HGNC Symbol;Acc:HGNC:4004]	8880	1.527.426.144	1.381.982.836	9.129.402.262	9.465.487.947	0.583988113	2.82E-05	0.000242587
ENSG00000162616	DNAJB4	DnaJ heat shock protein family (Hsp40) member B4 [Source:HGNC Symbol;Acc:HGNC:14886]	11080	3.164.661.697	2.638.402.206	3.771.264.502	3.508.197.864	-0.391617152	0.005713952	0.016868393
ENSG00000137959	IFI44L	interferon induced protein 44 like [Source:HGNC Symbol;Acc:HGNC:17817]	10964	2.188.014.748	1.987.159.698	1.156.952.721	1.296.046.145	0.720218665	0.000100634	0.000682661
ENSG00000137965	IFI44	interferon induced protein 44 [Source:HGNC Symbol;Acc:HGNC:16938]	10561	7.454.992.105	5.434.629.123	2.947.511.722	2.943.793.359	0.975746271	1.01E-06	1.70E-05
ENSG00000117114	ADGRL2	adhesion G protein-coupled receptor L2 [Source:HGNC Symbol;Acc:HGNC:18582]	23266	2.418.260.573	26.159.558	2.194.985.193	1.887.416.054	0.36832095	0.085863832	0.149051082
ENSG00000137941	TTLL7	tubulin tyrosine ligase like 7 [Source:HGNC Symbol;Acc:HGNC:26242]	79739	276.358.421	2.638.549.128	2.943.784.115	2.948.692.362	-0.170837552	0.104471717	0.174340753
ENSG00000142875	PRKACB	protein kinase cAMP-activated catalytic subunit beta [Source:HGNC Symbol;Acc:HGNC:9381]	5567	7.858.540.684	7.558.883.843	1.147.950.461	1.058.933.198	-0.544469083	9.95E-05	0.000678028
ENSG00000213540	AL359504.1	thioredoxin 2 (TXN2) pseudogene		1.170.303.791	2.351.100.698	1.015.386.898	0	2.613.777.939	0.000302563	0.001645202
ENSG00000117133	RPF1	ribosome production factor 1 homolog [Source:HGNC Symbol;Acc:HGNC:30350]	80135	1.530.323.461	1.788.723.216	1.805.739.458	1.862.203.288	-0.033513012	0.780812884	0.840838636
ENSG00000174021	GNG5	G protein subunit gamma 5 [Source:HGNC Symbol;Acc:HGNC:4408]	2787	3.930.279	3.833.529.828	3.856.430.917	4.021.868.631	-0.12012305	0.253864334	0.355764993
ENSG00000122432	SPATA1	spermatogenesis associated 1 [Source:HGNC Symbol;Acc:HGNC:14682]	100505741	0.782424422	1.676.655.122	2.172.327.598	1.528.572.765	-0.203346513	0.486644136	0.588827037
ENSG00000117151	CTBS	chitobiase [Source:HGNC Symbol;Acc:HGNC:2496]	1486	3.519.906.357	3.090.245.556	3.222.293.763	3.327.395.267	-0.111896243	0.46267313	0.567422305
ENSG00000117155	SSX2IP	SSX family member 2 interacting protein [Source:HGNC Symbol;Acc:HGNC:16509]	117178	3.840.165.147	3.384.059.757	3.476.692.262	3.240.819.235	0.036674576	0.745301372	0.812323331
ENSG00000153898	MCOLN2	mucolipin 2 [Source:HGNC Symbol;Acc:HGNC:13357]	255231	1.201.301.087	1.085.082.532	0.533260038	0.15845573	1.877.983.514	0.002131826	0.007662302
ENSG00000162643	WDR63	WD repeat domain 63 [Source:HGNC Symbol;Acc:HGNC:30711]	126820	0.80889083	0.853553367	0.510411156	0.370739824	0.873075506	0.000268091	0.001500142
ENSG00000162642	C1orf52	chromosome 1 open reading frame 52 [Source:HGNC Symbol;Acc:HGNC:24871]	148423	3.345.916.787	2.447.726.506	258.587.176	3.614.767.489	-0.262893679	0.158961376	0.244195959
ENSG00000142867	BCL10	BCL10 immune signaling adaptor [Source:HGNC Symbol;Acc:HGNC:989]	8915	5.560.153.855	5.253.858.896	7.517.368.935	6.900.590.609	-0.464733995	0.009491504	0.025276836
ENSG00000153904	DDAH1	dimethylarginine dimethylaminohydrolase 1 [Source:HGNC Symbol;Acc:HGNC:2715]	23576	3.249.419.652	3.411.604.544	2.663.443.688	317.975.187	0.139155777	0.409621393	0.515571775
ENSG00000142871	CCN1	cellular communication network factor 1 [Source:HGNC Symbol;Acc:HGNC:2654]	3491	4.849.125.551	4.490.533.167	4.540.275.286	4.702.402.394	-0.006807001	0.936123475	0.955565943
ENSG00000117174	ZNHIT6	zinc finger HIT-type containing 6 [Source:HGNC Symbol;Acc:HGNC:26089]	54680	4.018.949.494	403.177.116	3.392.706.328	3.168.398.656	0.346177617	0.006071497	0.017717932
ENSG00000122417	ODF2L	outer dense fiber of sperm tails 2 like [Source:HGNC Symbol;Acc:HGNC:29225]	57489	1.213.249.651	145.947.209	1.531.124.184	1.885.077.462	-0.286937076	0.123894181	0.200238861
ENSG00000097033	SH3GLB1	SH3 domain containing GRB2 like, endophilin B1 [Source:HGNC Symbol;Acc:HGNC:10833]	51100	1.563.769.755	1.424.323.826	222.611.883	1.953.818.338	-0.512363535	0.000169191	0.001038594
ENSG00000183291	SELENOF	selenoprotein F [Source:HGNC Symbol;Acc:HGNC:17705]	9403	2.889.828.609	2.670.071.289	2.999.229.831	2.723.132.931	-0.080471426	0.522836586	0.621368037
ENSG00000153936	HS2ST1	heparan sulfate 2-O-sulfotransferase 1 [Source:HGNC Symbol;Acc:HGNC:5193]	9653	550.114.196	4.541.994.178	504.246.865	4.502.824.554	-0.008973511	0.93471437	0.954639238
ENSG00000267561	AC093155.3	novel protein		3.702.134.631	268.708.346	3.232.794.153	2.438.470.749	0.04892917	0.803867576	0.859248378
ENSG00000143013	LMO4	LIM domain only 4 [Source:HGNC Symbol;Acc:HGNC:6644]	8543	5.885.325.945	6.138.022.268	609.319.177	6.171.216.388	-0.055341719	0.729609411	0.798988643
ENSG00000065243	PKN2	protein kinase N2 [Source:HGNC Symbol;Acc:HGNC:9406]	5586	7.948.777.327	7.796.001.142	7.185.441.255	7.486.100.877	0.056456356	0.487731669	0.589721428
ENSG00000137947	GTF2B	general transcription factor IIB [Source:HGNC Symbol;Acc:HGNC:4648]	2959	643.947.607	619.340.389	5.774.547.122	5.964.724.728	0.109355915	0.488454334	0.590267309
ENSG00000137944	KYAT3	kynurenine aminotransferase 3 [Source:HGNC Symbol;Acc:HGNC:33238]	56267	435.763.919	4.160.759.467	5.788.791.452	5.518.693.797	-0.442585993	0.010054639	0.026512246
ENSG00000213516	RBMXL1	RBMX like 1 [Source:HGNC Symbol;Acc:HGNC:25073]	494115	1.724.905.933	1.618.268.829	1.978.922.596	2.084.624.319	-0.358581471	0.002931067	0.009882217
ENSG00000117228	GBP1	guanylate binding protein 1 [Source:HGNC Symbol;Acc:HGNC:4182]	2633	7.668.140.516	7.513.927.452	5.470.811.178	5.110.619.051	0.511905329	0.000309001	0.001671259
ENSG00000234518	PTGES3P1	prostaglandin E synthase 3 pseudogene 1 [Source:HGNC Symbol;Acc:HGNC:43824]		1.141.376.934	1.182.023.853	2.239.680.716	2.189.522.911	-0.99547094	4.87E-06	6.08E-05
ENSG00000162645	GBP2	guanylate binding protein 2 [Source:HGNC Symbol;Acc:HGNC:4183]	2634	4.439.507.462	459.828.411	2.585.615.216	2.471.817.324	0.953159199	9.19E-06	0.000101421
ENSG00000197147	LRRC8B	leucine rich repeat containing 8 VRAC subunit B [Source:HGNC Symbol;Acc:HGNC:30692]	23507	0.375087615	0.284670032	0.347131793	0.354573283	-0.16415939	0.56532087	0.66001753
ENSG00000171488	LRRC8C	leucine rich repeat containing 8 VRAC subunit C [Source:HGNC Symbol;Acc:HGNC:25075]	84230	0.729975825	0.62065217	0.597765299	0.891640108	-0.193080546	0.355681166	0.461873198
ENSG00000171492	LRRC8D	leucine rich repeat containing 8 VRAC subunit D [Source:HGNC Symbol;Acc:HGNC:16992]	55144	474.656.034	4.737.978.313	3.490.619.174	2.885.144	0.589427165	0.000121743	0.000798142
ENSG00000162664	ZNF326	zinc finger protein 326 [Source:HGNC Symbol;Acc:HGNC:14104]	284695	3.134.128.387	3.060.240.957	2.704.062.329	2.217.899.358	0.359184903	0.004548006	0.014038375
ENSG00000122482	ZNF644	zinc finger protein 644 [Source:HGNC Symbol;Acc:HGNC:29222]	84146	4.754.884.996	4.640.706.418	4.981.280.167	5.140.364.466	-0.125704658	0.21300546	0.308728234
ENSG00000097046	CDC7	cell division cycle 7 [Source:HGNC Symbol;Acc:HGNC:1745]	8317	2.216.788.541	3.331.038.117	0.844395402	0.459998277	2.242.410.711	1.65E-07	4.04E-06
ENSG00000069702	TGFBR3	transforming growth factor beta receptor 3 [Source:HGNC Symbol;Acc:HGNC:11774]	7049	1.933.141.098	2.071.261.346	2.242.716.128	2.506.167.141	-0.194617641	0.102486213	0.171912357
ENSG00000174842	GLMN	glomulin, FKBP associated protein [Source:HGNC Symbol;Acc:HGNC:14373]	11146	1.586.143.694	0.973655524	1.376.180.731	106.207.086	-0.199069054	0.380167131	0.486741715
ENSG00000122484	RPAP2	RNA polymerase II associated protein 2 [Source:HGNC Symbol;Acc:HGNC:25791]	79871	1.039.629.311	0.863620863	1.544.509.382	1.500.695.258	-0.731317627	6.10E-05	0.000457513
ENSG00000067208	EVI5	ecotropic viral integration site 5 [Source:HGNC Symbol;Acc:HGNC:3501]	7813	256.782.884	2.692.162.443	3.084.808.214	2.482.307.174	-0.061399812	0.62261913	0.708538236
ENSG00000122406	RPL5	ribosomal protein L5 [Source:HGNC Symbol;Acc:HGNC:10360]	6125	1.426.388.289	1.375.781.917	1.760.202.654	1.631.866.991	-0.294922612	0.002488319	0.008668459
ENSG00000154511	DIPK1A	divergent protein kinase domain 1A [Source:HGNC Symbol;Acc:HGNC:32213]	388650	4.759.778.099	5.374.849.961	5.560.264.348	5.058.211.763	0.024147886	0.898984648	0.930172083
ENSG00000143033	MTF2	metal response element binding transcription factor 2 [Source:HGNC Symbol;Acc:HGNC:29535]	22823	1.399.518.816	1.416.690.582	0.734203715	0.646104649	0.957220205	0.001485935	0.005751958
ENSG00000117500	TMED5	transmembrane p24 trafficking protein 5 [Source:HGNC Symbol;Acc:HGNC:24251]	50999	1.223.557.188	1.094.760.112	8.818.553.855	9.067.889.679	0.325795622	0.003538723	0.01150085
ENSG00000122483	CCDC18	coiled-coil domain containing 18 [Source:HGNC Symbol;Acc:HGNC:30370]	343099	5.744.332.865	8.619.404.043	4.946.909.208	5.002.527.767	0.849109718	2.07E-06	3.09E-05
ENSG00000223745	CCDC18-AS1	CCDC18 antisense RNA 1 [Source:HGNC Symbol;Acc:HGNC:52262]		1.788.181.481	212.583.737	3.207.542.008	345.673.637	-0.602831771	0.00010331	0.000696471
ENSG00000117505	DR1	down-regulator of transcription 1 [Source:HGNC Symbol;Acc:HGNC:3017]	1810	5.120.217.146	4.363.903.055	4.770.095.804	47.820.663	-0.095750691	0.264871071	0.368108696
ENSG00000137942	FNBP1L	formin binding protein 1 like [Source:HGNC Symbol;Acc:HGNC:20851]	54874	0.771203554	0.75522498	0.446077899	0.43898268	0.82905346	0.000310739	0.001679408
ENSG00000137936	BCAR3	BCAR3 adaptor protein, NSP family member [Source:HGNC Symbol;Acc:HGNC:973]	8412	374.760.659	3.703.742.637	3.739.666.052	3.533.627.738	0.01292263	0.904035894	0.933075767
ENSG00000224093	BCAR3-AS1	BCAR3 antisense RNA 1 [Source:HGNC Symbol;Acc:HGNC:40093]		2.165.321.548	3.427.318.178	3.501.196.754	2.232.976.967	0.421256739	0.053709403	0.102136354
ENSG00000067334	DNTTIP2	deoxynucleotidyltransferase terminal interacting protein 2 [Source:HGNC Symbol;Acc:HGNC:24013]	30836	6.381.675.857	6.662.928.559	8.432.973.423	7.979.054.217	-0.326286482	0.006634042	0.019013593
ENSG00000023909	GCLM	glutamate-cysteine ligase modifier subunit [Source:HGNC Symbol;Acc:HGNC:4312]	2730	8.471.657.121	7.271.060.866	1.326.890.863	1.257.851.993	-0.764809853	9.44E-07	1.61E-05
ENSG00000137962	ARHGAP29	Rho GTPase activating protein 29 [Source:HGNC Symbol;Acc:HGNC:30207]	9411	2.285.688.339	2.306.305.327	1.289.837.003	1.194.521.851	0.834609515	1.59E-06	2.50E-05
ENSG00000117528	ABCD3	ATP binding cassette subfamily D member 3 [Source:HGNC Symbol;Acc:HGNC:67]	5825	3.325.121.689	2.706.279.466	3.062.500.875	3.046.547.974	-0.102980335	0.27889013	0.383637597
ENSG00000117525	F3	coagulation factor III, tissue factor [Source:HGNC Symbol;Acc:HGNC:3541]	2152	1.475.010.191	139.763.055	1.067.916.247	8.852.944.624	0.555922602	0.001581941	0.006030136
ENSG00000117519	CNN3	calponin 3 [Source:HGNC Symbol;Acc:HGNC:2157]	1266	1.555.229.821	1.515.687.664	4.586.056.822	3.267.046.727	1.985.452.924	3.71E-09	1.89E-07
ENSG00000172339	ALG14	ALG14 UDP-N-acetylglucosaminyltransferase subunit [Source:HGNC Symbol;Acc:HGNC:28287]	199857	0.349382192	0.307497731	0.398403822	0.471819634	-0.509051202	0.005823962	0.01714602
ENSG00000152078	TLCD4	TLC domain containing 4 [Source:HGNC Symbol;Acc:HGNC:26477]	148534	0.727500384	0.608968185	0.597384587	0.638589581	0.088293642	0.580876863	0.672260725
ENSG00000122481	RWDD3	RWD domain containing 3 [Source:HGNC Symbol;Acc:HGNC:21393]	25950	237.731.489	1.981.854.784	2.778.225.605	2.155.568.225	-0.217899527	0.2167446	0.312986516
ENSG00000228502	EEF1A1P11	eukaryotic translation elongation factor 1 alpha 1 pseudogene 11 [Source:HGNC Symbol;Acc:HGNC:3206]		9.117.542.782	808.638.883	1.051.422.265	1.046.189.993	-0.332694052	0.000712148	0.00323503
ENSG00000137970	RPL7P9	ribosomal protein L7 pseudogene 9 [Source:HGNC Symbol;Acc:HGNC:37028]		690.961.458	5.870.287.883	8.622.985.878	7.866.871.517	-0.454691541	0.001054152	0.004389469
ENSG00000117569	PTBP2	polypyrimidine tract binding protein 2 [Source:HGNC Symbol;Acc:HGNC:17662]	58155	0.817623542	0.776491426	0.632003847	0.435637921	0.593353326	0.007994226	0.022097248
ENSG00000188641	DPYD	dihydropyrimidine dehydrogenase [Source:HGNC Symbol;Acc:HGNC:3012]	1806	2.193.933.623	2.158.794.308	0.751046949	0.677205804	1.671.357.889	1.21E-08	5.08E-07
ENSG00000228057	SEC63P1	SEC63 homolog, protein translocation regulator pseudogene 1 [Source:HGNC Symbol;Acc:HGNC:41953]		1.420.461.497	1.673.835.429	1.293.246.151	1.228.388.793	0.36545199	0.014744525	0.03618679
ENSG00000162627	SNX7	sorting nexin 7 [Source:HGNC Symbol;Acc:HGNC:14971]	51375	2.677.312.908	285.053.424	3.463.171.792	2.964.059.963	-0.203915109	0.074761045	0.133486622
ENSG00000117600	PLPPR4	phospholipid phosphatase related 4 [Source:HGNC Symbol;Acc:HGNC:23496]	9890	5.502.293.823	5.974.464.691	2.258.960.924	2.165.866.738	1.264.640.368	1.95E-06	2.94E-05
ENSG00000099260	PALMD	palmdelphin [Source:HGNC Symbol;Acc:HGNC:15846]	54873	5.143.928.069	5.483.334.924	2.752.695.324	2.778.626.178	0.951397295	1.21E-07	3.14E-06
ENSG00000156869	FRRS1	ferric chelate reductase 1 [Source:HGNC Symbol;Acc:HGNC:27622]	391059	1.963.970.257	1.498.310.036	1.251.032.961	1.128.034.383	0.405690926	0.027674213	0.060174727
ENSG00000162688	AGL	amylo-alpha-1, 6-glucosidase, 4-alpha-glucanotransferase [Source:HGNC Symbol;Acc:HGNC:321]	178	5.005.243.429	419.927.907	5.678.132.464	6.466.737.303	-0.526257147	0.006546414	0.018804894
ENSG00000117620	SLC35A3	solute carrier family 35 member A3 [Source:HGNC Symbol;Acc:HGNC:11023]	23443	8.404.944.556	8.058.282.638	9.010.169.025	8.506.016.677	-0.109358977	0.236530091	0.336172804
ENSG00000156875	MFSD14A	major facilitator superfamily domain containing 14A [Source:HGNC Symbol;Acc:HGNC:23363]	64645	844.626.233	8.686.521.306	219.987.844	2.149.742.997	-1.319.071.047	7.02E-10	4.69E-08
ENSG00000156876	SASS6	SAS-6 centriolar assembly protein [Source:HGNC Symbol;Acc:HGNC:25403]	163786	3.014.077.342	3.355.882.529	1.260.286.356	1.441.779.596	1.244.518.245	1.17E-07	3.08E-06
ENSG00000122435	TRMT13	tRNA methyltransferase 13 homolog [Source:HGNC Symbol;Acc:HGNC:25502]	54482	335.035.917	3.303.057.243	2.704.995.938	2.859.206.434	0.258356326	0.020245783	0.046652261
ENSG00000122477	LRRC39	leucine rich repeat containing 39 [Source:HGNC Symbol;Acc:HGNC:28228]	127495	3.863.785.493	4.851.383.911	4.525.637.034	4.017.713.622	0.416005409	0.025399263	0.056035791
ENSG00000137992	DBT	dihydrolipoamide branched chain transacylase E2 [Source:HGNC Symbol;Acc:HGNC:2698]	1629	3.130.749.873	3.401.153.619	2.758.100.621	2.846.932.038	0.245364871	0.010874148	0.028239051
ENSG00000137996	RTCA	RNA 3'-terminal phosphate cyclase [Source:HGNC Symbol;Acc:HGNC:17981]	8634	3.359.424.402	3.227.122.899	3.258.120.341	313.677.997	0.015532504	0.834622289	0.882770232
ENSG00000079335	CDC14A	cell division cycle 14A [Source:HGNC Symbol;Acc:HGNC:1718]	8556	0.940309586	1.069.273.657	1.200.666.906	1.341.708.792	-0.280470206	0.041549341	0.083120503
ENSG00000162694	EXTL2	exostosin like glycosyltransferase 2 [Source:HGNC Symbol;Acc:HGNC:3516]	2135	6.823.100.285	6.314.185.552	4.521.909.533	4.024.154.929	0.562746817	0.000305563	0.001657964
ENSG00000162695	SLC30A7	solute carrier family 30 member 7 [Source:HGNC Symbol;Acc:HGNC:19306]	148867	8.415.144.669	8.456.714.345	9.024.408.651	8.725.432.144	-0.086334771	0.258631069	0.360964271
ENSG00000117543	DPH5	diphthamide biosynthesis 5 [Source:HGNC Symbol;Acc:HGNC:24270]	51611	1.686.846.462	1.773.546.171	1.972.004.433	1.805.772.886	-0.077109109	0.445766179	0.551318573
ENSG00000233184	AC093157.1	novel transcript		2.133.125.906	2.856.918.489	1.997.642.628	1.216.277.918	0.687022342	0.017607178	0.041659939
ENSG00000170989	S1PR1	sphingosine-1-phosphate receptor 1 [Source:HGNC Symbol;Acc:HGNC:3165]	1901	7.890.690.422	7.716.380.712	782.419.914	7.932.727.628	-0.087835859	0.768898272	0.830787467
ENSG00000183298	RPSAP19	ribosomal protein SA pseudogene 19 [Source:HGNC Symbol;Acc:HGNC:36508]		286.797.085	196.196.919	3.042.954.533	2.999.312.247	-0.636057843	0.003281838	0.010808923
ENSG00000060718	COL11A1	collagen type XI alpha 1 chain [Source:HGNC Symbol;Acc:HGNC:2186]	1301	0	0.015582344	0	0	0.50713279	0.522148647	0.620904984
ENSG00000185946	RNPC3	RNA binding region (RNP1, RRM) containing 3 [Source:HGNC Symbol;Acc:HGNC:18666]	55599	2.044.466.925	2.166.160.225	2.405.610.812	2.890.239.446	-0.269273265	0.032163833	0.067939575
ENSG00000240038	AMY2B	amylase alpha 2B [Source:HGNC Symbol;Acc:HGNC:478]	280	0.226568325	0.391986121	0.553087881	0.56183496	-0.716062476	0.01671346	0.039969593
ENSG00000198890	PRMT6	protein arginine methyltransferase 6 [Source:HGNC Symbol;Acc:HGNC:18241]	55170	8.270.638.887	9.796.951.926	6.633.654.057	5.768.168.171	0.56803811	0.006160084	0.0179318
ENSG00000162631	NTNG1	netrin G1 [Source:HGNC Symbol;Acc:HGNC:23319]	22854	3.556.803.127	3.734.825.888	1.990.364.257	2.347.623.318	0.717886539	2.96E-06	4.09E-05
ENSG00000134215	VAV3	vav guanine nucleotide exchange factor 3 [Source:HGNC Symbol;Acc:HGNC:12659]	10451	0.780283005	0.61993983	0.367183416	0.575083957	0.4978718	0.039201324	0.079287318
ENSG00000085491	SLC25A24	solute carrier family 25 member 24 [Source:HGNC Symbol;Acc:HGNC:20662]	29957	7.636.405.003	6.647.887.628	9.148.354.762	9.023.442.417	-0.388329446	0.001292354	0.005133032
ENSG00000260879	AL359258.2	novel transcript, antisense to SLC25A24		2.302.681.069	3.371.846.062	4.475.223.736	5.282.228.693	-0.367379392	0.115526416	0.189203533
ENSG00000162636	FAM102B	family with sequence similarity 102 member B [Source:HGNC Symbol;Acc:HGNC:27637]	284611	1.932.450.321	1.638.244.844	1.890.685.499	1.904.495.035	-0.212845935	0.141023015	0.222540306
ENSG00000134186	PRPF38B	pre-mRNA processing factor 38B [Source:HGNC Symbol;Acc:HGNC:25512]	55119	144.314.331	1.452.380.522	1.417.049.773	1.462.663.252	0.016092076	0.838071262	0.885311915
ENSG00000116266	STXBP3	syntaxin binding protein 3 [Source:HGNC Symbol;Acc:HGNC:11446]	6814	5.937.612.548	6.117.160.311	1.123.735.025	95.603.864	-0.779958296	3.83E-06	4.99E-05
ENSG00000121957	GPSM2	G protein signaling modulator 2 [Source:HGNC Symbol;Acc:HGNC:29501]	29899	1.227.473.181	15.965.332	1.248.528.456	976.462.162	0.58488011	2.53E-05	0.000221512
ENSG00000121940	CLCC1	chloride channel CLIC like 1 [Source:HGNC Symbol;Acc:HGNC:29675]	23155	1.976.858.192	2.253.272.364	1.808.455.067	1.588.273.055	0.474430435	0.001186254	0.004817358
ENSG00000085433	WDR47	WD repeat domain 47 [Source:HGNC Symbol;Acc:HGNC:29141]	22911	3.869.878.621	4.556.937.192	4.942.100.538	4.809.129.627	-0.183365413	0.162091279	0.247879426
ENSG00000244716	BX679664.3	ribosomal protein L17 (RPL17) pseudogene		7.211.650.587	7.203.546.136	7.434.224.392	8.035.300.559	-0.071900198	0.487321108	0.589367758
ENSG00000197780	TAF13	TATA-box binding protein associated factor 13 [Source:HGNC Symbol;Acc:HGNC:11546]	6884	273.595.696	2.676.952.059	236.383.738	2.259.533.443	0.231461796	0.037858253	0.07702062
ENSG00000273382	AL356488.3	novel transcript, antisense to TMEM167B		1.664.819.277	2.556.585.922	1.964.440.811	1.384.914.789	0.575419223	0.003991976	0.012631724
ENSG00000215717	TMEM167B	transmembrane protein 167B [Source:HGNC Symbol;Acc:HGNC:30187]	56900	1.078.488.418	1.069.948.998	103.239.881	1.037.389.644	3.87E-06	0.999961955	0.999996975
ENSG00000116299	KIAA1324	KIAA1324 [Source:HGNC Symbol;Acc:HGNC:29618]	57535	1.002.958.738	0.969372582	0.897107062	0.801490666	0.157653974	0.381634573	0.488169284
ENSG00000031698	SARS1	seryl-tRNA synthetase 1 [Source:HGNC Symbol;Acc:HGNC:10537]	6301	1.107.744.707	105.185.878	9.800.309.993	1.005.690.487	0.100310816	0.24008802	0.340530727
ENSG00000143126	CELSR2	cadherin EGF LAG seven-pass G-type receptor 2 [Source:HGNC Symbol;Acc:HGNC:3231]	1952	0.225819004	0.208580568	0.324292325	0.176663576	-0.234619234	0.346220457	0.453141043
ENSG00000134222	PSRC1	proline and serine rich coiled-coil 1 [Source:HGNC Symbol;Acc:HGNC:24472]	84722	6.231.030.777	4.646.294.701	0.876682558	1.018.852.771	2.404.867.133	2.62E-09	1.39E-07
ENSG00000134243	SORT1	sortilin 1 [Source:HGNC Symbol;Acc:HGNC:11186]	6272	4.817.875.266	5.291.452.381	2.589.958.942	2.531.361.339	0.967876028	3.25E-07	6.87E-06
ENSG00000143106	PSMA5	proteasome 20S subunit alpha 5 [Source:HGNC Symbol;Acc:HGNC:9534]	5686	2.383.839.715	2.378.214.389	2.230.072.745	2.321.749.244	0.037787788	0.64193274	0.725932401
ENSG00000143028	SYPL2	synaptophysin like 2 [Source:HGNC Symbol;Acc:HGNC:27638]	284612	0.703668656	112.116.792	0.842098984	0.642246172	0.095596702	0.817328427	0.868958465
ENSG00000162650	ATXN7L2	ataxin 7 like 2 [Source:HGNC Symbol;Acc:HGNC:28713]	127002	1.121.131.049	1.144.618.755	0.92488446	1.216.180.036	0.05064292	0.754178737	0.819277377
ENSG00000174151	CYB561D1	cytochrome b561 family member D1 [Source:HGNC Symbol;Acc:HGNC:26804]	284613	2.551.872.439	2.557.654.145	187.682.996	2.236.574.323	0.227453508	0.092579713	0.158363591
ENSG00000065135	GNAI3	G protein subunit alpha i3 [Source:HGNC Symbol;Acc:HGNC:4387]	2773	5.925.511.719	6.255.989.345	6.834.375.132	6.017.902.645	-0.066036221	0.457027151	0.562233805
ENSG00000134183	GNAT2	G protein subunit alpha transducin 2 [Source:HGNC Symbol;Acc:HGNC:4394]	2780	201.928.956	3.637.027.365	3.745.633.108	1.974.672.788	0.369396308	0.173064818	0.261329591
ENSG00000116337	AMPD2	adenosine monophosphate deaminase 2 [Source:HGNC Symbol;Acc:HGNC:469]	271	9.160.776.044	8.748.830.597	7.520.158.058	8.633.108.516	0.080362764	0.370179562	0.47663786
ENSG00000228703	AL355310.2	novel transcript		2.362.068.821	4.866.991.076	5.723.751.687	4.809.284.961	-0.099496068	0.284285957	0.389814215
ENSG00000168765	GSTM4	glutathione S-transferase mu 4 [Source:HGNC Symbol;Acc:HGNC:4636]	2948	3.174.863.782	2.979.108.688	4.263.841.426	3.994.972.332	-0.457292993	0.000144835	0.000918886
ENSG00000213366	GSTM2	glutathione S-transferase mu 2 [Source:HGNC Symbol;Acc:HGNC:4634]	2946	1.798.832.627	1.472.953.526	1.643.542.258	1.736.448.026	-0.168386841	0.167825821	0.254807595
ENSG00000134184	GSTM1	glutathione S-transferase mu 1 [Source:HGNC Symbol;Acc:HGNC:4632]	2944	5.318.273.664	5.149.984.788	5.822.231.977	5.124.748.067	-0.085206218	0.51389618	0.613807009
ENSG00000260246	AC000032.1	novel transcript, antisense to GSTM1		180.882.567	3.925.282.059	4.205.531.936	2.993.245.744	0.165115673	0.103165624	0.172690777
ENSG00000184371	CSF1	colony stimulating factor 1 [Source:HGNC Symbol;Acc:HGNC:2432]	1435	6.522.478.006	5.961.618.373	3.714.202.063	4.076.944.865	0.591465773	3.57E-06	4.74E-05
ENSG00000168710	AHCYL1	adenosylhomocysteinase like 1 [Source:HGNC Symbol;Acc:HGNC:344]	10768	408.863.204	4.287.058.435	4.141.360.617	3.996.576.032	0.036668706	0.684235234	0.7616166
ENSG00000143093	STRIP1	striatin interacting protein 1 [Source:HGNC Symbol;Acc:HGNC:25916]	85369	5.846.504.729	4.887.360.169	4.879.666.951	4.698.353.218	0.03953663	0.653047741	0.735720774
ENSG00000258634	AL160006.1	novel transcript, antisense to ALX3		23.948.757	2.229.964.237	3.364.151.484	228.545.581	-0.381607618	0.087456431	0.151264182
ENSG00000156150	ALX3	ALX homeobox 3 [Source:HGNC Symbol;Acc:HGNC:449]	257	2.017.341.849	318.679.467	4.846.984.042	3.227.246.297	-0.152970795	0.44986727	0.555488915
ENSG00000197106	SLC6A17	solute carrier family 6 member 17 [Source:HGNC Symbol;Acc:HGNC:31399]	388662	2.431.498.122	195.779.579	2.762.614.464	2.736.326.631	-0.460524601	0.001865786	0.006884745
ENSG00000227091	AL355990.1	novel transcript		1.350.290.331	2.712.687.565	4.351.464.146	4.741.063.266	-0.617986875	0.008636182	0.023492764
ENSG00000116396	KCNC4	potassium voltage-gated channel subfamily C member 4 [Source:HGNC Symbol;Acc:HGNC:6236]	3749	0.645712389	0.41658509	0.628558983	0.766718207	-0.658707121	0.001191742	0.004830102
ENSG00000162775	RBM15	RNA binding motif protein 15 [Source:HGNC Symbol;Acc:HGNC:14959]	64783	3.747.561.667	270.261.906	3.501.599.043	4.457.446.785	-0.398061578	0.066629782	0.121752382
ENSG00000224699	LAMTOR5-AS1	LAMTOR5 antisense RNA 1 [Source:HGNC Symbol;Acc:HGNC:40823]		2.378.293.793	471.803.814	6.555.012.412	4.707.738.659	-0.225091596	0.036830227	0.075451448
ENSG00000273373	AL355488.1	novel transcript, antisense to SLC16A4		0.472364723	0.497076767	0.17564412	0	2.653.866.357	0.003976334	0.012599676
ENSG00000134248	LAMTOR5	late endosomal/lysosomal adaptor, MAPK and MTOR activator 5 [Source:HGNC Symbol;Acc:HGNC:17955]	10542	2.915.402.516	2.901.506.805	3.507.733.695	3.414.488.748	-0.285411004	0.003332949	0.010950643
ENSG00000237415	NRBF2P3	nuclear receptor binding factor 2 pseudogene 3 [Source:HGNC Symbol;Acc:HGNC:44606]		5.836.298.239	6.501.936.514	7.490.460.237	7.671.394.521	-0.305855821	0.069070108	0.125265107
ENSG00000232811	AL360270.1	novel transcript		1.712.046.791	3.466.741.222	5.517.265.477	504.790.206	-0.577937684	0.002718744	0.009304308
ENSG00000121931	LRIF1	ligand dependent nuclear receptor interacting factor 1 [Source:HGNC Symbol;Acc:HGNC:30299]	55791	8.245.696.778	6.971.130.081	9.492.834.632	8.736.113.836	-0.319760597	0.00420018	0.013164769
ENSG00000273010	AL360270.3	novel transcript, antisense to LRIF1		4.494.122.828	1.074.826.265	1.163.577.142	8.024.622.932	0.211800709	0.079928157	0.140719366
ENSG00000156171	DRAM2	DNA damage regulated autophagy modulator 2 [Source:HGNC Symbol;Acc:HGNC:28769]	128338	1.320.743.894	1.305.118.125	1.791.984.222	1.732.270.901	-0.420603788	0.000791525	0.003528286
ENSG00000134255	CEPT1	choline/ethanolamine phosphotransferase 1 [Source:HGNC Symbol;Acc:HGNC:24289]	10390	4.457.670.863	393.421.305	5.275.795.675	5.402.399.304	-0.373200503	0.002143215	0.007694839
ENSG00000273221	AL355816.2	novel transcript, antisense to CEPT1		1.486.243.608	3.065.434.779	3.610.613.277	2.866.113.944	0.01888239	0.884953979	0.919313986
ENSG00000064886	CHI3L2	chitinase 3 like 2 [Source:HGNC Symbol;Acc:HGNC:1933]	1117	180.938.319	2.149.725.018	0.40512756	0.165524924	2.849.813.155	1.14E-06	1.88E-05
ENSG00000173947	PIFO	primary cilia formation [Source:HGNC Symbol;Acc:HGNC:27009]	128344	1.331.480.339	1.027.644.786	2.232.135.432	2.133.320.129	-1.079.186.353	0.000128021	0.000829305
ENSG00000243960	AL390195.2	novel transcript		1.440.724.161	1.204.116.116	9.786.906.663	9.924.125.952	0.323867808	0.023262735	0.052129876
ENSG00000116455	WDR77	WD repeat domain 77 [Source:HGNC Symbol;Acc:HGNC:29652]	79084	1.028.448.786	9.343.448.328	6.989.759.304	7.518.352.513	0.326708172	0.004760115	0.014595513
ENSG00000116459	ATP5PB	ATP synthase peripheral stalk-membrane subunit b [Source:HGNC Symbol;Acc:HGNC:840]	515	4.262.958.977	5.055.588.502	4.557.505.414	4.288.431.275	0.135322944	0.134954211	0.214877455
ENSG00000116473	RAP1A	RAP1A, member of RAS oncogene family [Source:HGNC Symbol;Acc:HGNC:9855]	5906	110.175.467	1.212.521.535	1.342.255.089	1.276.751.606	-0.135125667	0.110282481	0.182221437
ENSG00000197852	INKA2	inka box actin regulator 2 [Source:HGNC Symbol;Acc:HGNC:28045]	55924	1.826.502.061	1.798.716.083	2.672.276.456	303.002.569	-0.646192105	1.23E-05	0.000126003
ENSG00000227811	INKA2-AS1	INKA2 antisense RNA 1 [Source:HGNC Symbol;Acc:HGNC:49446]		0.721989387	0.664790609	109.623.031	1.279.691.751	-0.770569581	0.006274026	0.018159395
ENSG00000064703	DDX20	DEAD-box helicase 20 [Source:HGNC Symbol;Acc:HGNC:2743]	11218	3.674.495.952	4.044.018.196	2.799.975.623	3.413.120.813	0.269625595	0.057853361	0.108633696
ENSG00000143079	CTTNBP2NL	CTTNBP2 N-terminal like [Source:HGNC Symbol;Acc:HGNC:25330]	55917	5.610.629.842	5.948.881.749	6.129.989.262	6.875.260.884	-0.142183373	0.157715678	0.242747355
ENSG00000134245	WNT2B	Wnt family member 2B [Source:HGNC Symbol;Acc:HGNC:12781]	7482	0.704300331	1.261.120.357	1.939.482.476	1.534.190.223	-0.428229012	0.003065098	0.010261446
ENSG00000007341	ST7L	suppression of tumorigenicity 7 like [Source:HGNC Symbol;Acc:HGNC:18441]	54879	3.236.551.532	3.810.767.744	3.620.724.546	3.563.857.117	0.068316707	0.515241352	0.614642752
ENSG00000116489	CAPZA1	capping actin protein of muscle Z-line subunit alpha 1 [Source:HGNC Symbol;Acc:HGNC:1488]	829	4.279.467.534	4.443.656.222	5.920.284.936	4.980.833.997	-0.335849803	0.014009081	0.034787379
ENSG00000155363	MOV10	Mov10 RISC complex RNA helicase [Source:HGNC Symbol;Acc:HGNC:7200]	4343	1.121.299.904	1.015.029.662	1.317.668.207	132.112.658	-0.388042235	7.90E-05	0.000564131
ENSG00000225075	AL603832.1	novel transcript		1.584.818.964	3.441.997.458	5.239.984.369	437.295.467	-0.485949426	0.000669187	0.003084009
ENSG00000155366	RHOC	ras homolog family member C [Source:HGNC Symbol;Acc:HGNC:669]	389	4.120.459.123	3.985.460.059	3.490.098.367	3.870.278.593	0.094975038	0.243328072	0.344420894
ENSG00000271810	AL603832.3	novel protein, PPM1J-RHOC readthrough		6.672.323.856	6.618.607.759	5.618.819.539	6.071.294.517	0.14846861	0.080918934	0.142102453
ENSG00000155380	SLC16A1	solute carrier family 16 member 1 [Source:HGNC Symbol;Acc:HGNC:10922]	6566	4.322.853.689	4.143.426.474	3.522.884.716	3.321.505.947	0.263565044	0.008980909	0.024166924
ENSG00000226419	SLC16A1-AS1	SLC16A1 antisense RNA 1 [Source:HGNC Symbol;Acc:HGNC:49445]		1.621.956.904	1.475.399.194	1.153.991.695	1.305.300.899	0.308024948	0.042674586	0.084814766
ENSG00000198799	LRIG2	leucine rich repeats and immunoglobulin like domains 2 [Source:HGNC Symbol;Acc:HGNC:20889]	9860	2.385.471.105	2.357.392.447	2.250.546.041	2.291.493.417	0.018205317	0.885907124	0.91983651
ENSG00000237278	RLIMP2	ring finger protein, LIM domain interacting pseudogene 2 [Source:HGNC Symbol;Acc:HGNC:39683]		1.291.976.449	2.224.745.958	4.590.570.879	3.024.209.901	-0.671339097	0.00373378	0.011989015
ENSG00000081026	MAGI3	membrane associated guanylate kinase, WW and PDZ domain containing 3 [Source:HGNC Symbol;Acc:HGNC:29647]	260425	1.974.923.414	1.857.823.037	1.591.103.822	1.711.334.803	0.215660535	0.083129808	0.145315025
ENSG00000232499	AL391058.1	heterogeneous nuclear ribonucleoprotein A3 (hnRNPA3) pseudogene		8.061.924.077	611.649.471	4.216.141.646	4.422.247.406	0.592114805	0.00294901	0.009940512
ENSG00000116793	PHTF1	putative homeodomain transcription factor 1 [Source:HGNC Symbol;Acc:HGNC:8939]	10745	9.582.467.568	8.675.681.808	8.680.543.064	7.670.148.712	0.108945213	0.314529706	0.421178994
ENSG00000081019	RSBN1	round spermatid basic protein 1 [Source:HGNC Symbol;Acc:HGNC:25642]	54665	2.016.552.939	2.096.418.235	2.520.424.857	2.532.797.541	-0.31086511	0.011321611	0.02920692
ENSG00000134242	PTPN22	protein tyrosine phosphatase non-receptor type 22 [Source:HGNC Symbol;Acc:HGNC:9652]	26191	0.427092878	0.858015134	0.25939005	0.322987415	1.168.036.829	0.001338745	0.005279885
ENSG00000226167	AP4B1-AS1	AP4B1 antisense RNA 1 [Source:HGNC Symbol;Acc:HGNC:44114]		4.159.167.883	7.501.496.671	7.024.751.841	5.137.413.799	0.392300931	0.02024036	0.046646821
ENSG00000134262	AP4B1	adaptor related protein complex 4 subunit beta 1 [Source:HGNC Symbol;Acc:HGNC:572]	10717	2.328.328.365	2.422.722.151	1.771.489.863	2.065.541.819	0.242190013	0.110301447	0.182233013
ENSG00000118655	DCLRE1B	DNA cross-link repair 1B [Source:HGNC Symbol;Acc:HGNC:17641]	64858	4.051.409.544	3.236.045.453	1.905.783.277	2.860.836.438	0.482186727	0.004387805	0.013640603
ENSG00000163349	HIPK1	homeodomain interacting protein kinase 1 [Source:HGNC Symbol;Acc:HGNC:19006]	204851	9.781.789.183	9.603.593.267	8.792.615.921	8.247.677.685	0.143576275	0.121121903	0.196718187
ENSG00000116774	OLFML3	olfactomedin like 3 [Source:HGNC Symbol;Acc:HGNC:24956]	56944	2.282.028.545	1.949.737.581	2.253.045.478	163.651.142	3.354.842.111	2.05E-11	2.86E-09
ENSG00000197323	TRIM33	tripartite motif containing 33 [Source:HGNC Symbol;Acc:HGNC:16290]	51592	7.713.688.155	7.694.461.764	7.511.748.983	7.063.941.236	0.097378475	0.293796971	0.399990229
ENSG00000236480	PKMP1	pyruvate kinase M1/2 pseudogene 1 [Source:HGNC Symbol;Acc:HGNC:44243]		0.947077756	1.395.274.577	1.734.355.937	1.134.021.433	-0.204622239	0.475767739	0.5786077
ENSG00000116752	BCAS2	BCAS2 pre-mRNA processing factor [Source:HGNC Symbol;Acc:HGNC:975]	10286	5.406.351.397	513.070.262	4.540.853.461	4.618.514.908	0.188999662	0.026669691	0.058365328
ENSG00000175984	DENND2C	DENN domain containing 2C [Source:HGNC Symbol;Acc:HGNC:24748]	163259	0.428069436	0.451705094	0.36014982	0.343345687	0.323279815	0.134709115	0.214509623
ENSG00000213281	NRAS	NRAS proto-oncogene, GTPase [Source:HGNC Symbol;Acc:HGNC:7989]	4893	405.583.654	3.729.904.028	3.367.992.772	3.081.922.286	0.242569718	0.038142594	0.077513966
ENSG00000009307	CSDE1	cold shock domain containing E1 [Source:HGNC Symbol;Acc:HGNC:29905]	7812	1.691.120.541	1.768.774.216	1.952.931.275	1.887.551.829	-0.142845902	0.127343565	0.204922535
ENSG00000052723	SIKE1	suppressor of IKBKE 1 [Source:HGNC Symbol;Acc:HGNC:26119]	80143	8.255.334.322	8.434.373.196	10.106.838	965.454.402	-0.260085831	0.012720367	0.032177904
ENSG00000134259	NGF	nerve growth factor [Source:HGNC Symbol;Acc:HGNC:7808]	4803	1.175.594.562	9.717.533.575	7.012.344.029	6.424.696.305	0.730841043	0.024179389	0.053809714
ENSG00000173218	VANGL1	VANGL planar cell polarity protein 1 [Source:HGNC Symbol;Acc:HGNC:15512]	81839	6.547.196.669	6.139.532.875	6.665.638.129	7.723.857.143	-0.251092676	0.013986492	0.034751825
ENSG00000163393	SLC22A15	solute carrier family 22 member 15 [Source:HGNC Symbol;Acc:HGNC:20301]	55356	7.595.401.339	8.018.834.009	1.131.961.961	1.099.329.048	-0.625365787	0.00189513	0.006974872
ENSG00000163399	ATP1A1	ATPase Na+/K+ transporting subunit alpha 1 [Source:HGNC Symbol;Acc:HGNC:799]	476	7.658.629.074	7.059.310.354	5.384.347.384	5.603.523.614	0.359192747	0.000588577	0.002794503
ENSG00000203865	ATP1A1-AS1	ATP1A1 antisense RNA 1 [Source:HGNC Symbol;Acc:HGNC:28262]		901.157.328	1.660.674.503	1.416.764.905	1.162.701.477	0.419037089	0.000109197	0.000729705
ENSG00000116815	CD58	CD58 molecule [Source:HGNC Symbol;Acc:HGNC:1688]	965	1.639.519.253	1.690.208.006	1.731.321.033	1.896.527.577	-0.099122174	0.290414307	0.396518719
ENSG00000143061	IGSF3	immunoglobulin superfamily member 3 [Source:HGNC Symbol;Acc:HGNC:5950]	3321	0.075758456	0.034807587	0.202940165	0.196542207	-2.002.352.114	3.54E-05	0.00029115
ENSG00000134247	PTGFRN	prostaglandin F2 receptor inhibitor [Source:HGNC Symbol;Acc:HGNC:9601]	5738	3.298.686.335	335.757.315	2.201.358.369	2.324.037.336	0.528016123	1.64E-05	0.000157426
ENSG00000116830	TTF2	transcription termination factor 2 [Source:HGNC Symbol;Acc:HGNC:12398]	8458	2.266.809.817	2.416.120.388	1.294.773.713	1.660.695.742	0.676657478	4.75E-05	0.000372503
ENSG00000134253	TRIM45	tripartite motif containing 45 [Source:HGNC Symbol;Acc:HGNC:19018]	80263	1.915.273.958	1.474.222.431	1.795.446.415	2.039.440.368	-0.379892416	0.002641718	0.00908355
ENSG00000198162	MAN1A2	mannosidase alpha class 1A member 2 [Source:HGNC Symbol;Acc:HGNC:6822]	10905	1.327.956.435	1.304.267.322	1.294.573.655	1.340.896.855	-0.040268777	0.678549266	0.756891179
ENSG00000228217	PNRC2P1	proline rich nuclear receptor coactivator 2 pseudogene 1 [Source:HGNC Symbol;Acc:HGNC:51933]		1.190.551.904	7.819.275.773	6.952.579.733	4.328.608.128	0.596443129	0.041900204	0.083679578
ENSG00000196505	GDAP2	ganglioside induced differentiation associated protein 2 [Source:HGNC Symbol;Acc:HGNC:18010]	54834	3.673.794.259	3.656.521.086	4.816.993.123	502.309.899	-0.426072777	0.000498791	0.002448316
ENSG00000065183	WDR3	WD repeat domain 3 [Source:HGNC Symbol;Acc:HGNC:12755]	10885	576.491.837	540.220.524	5.342.829.156	5.378.848.524	0.026562593	0.746081133	0.812878443
ENSG00000155761	SPAG17	sperm associated antigen 17 [Source:HGNC Symbol;Acc:HGNC:26620]	200162	0.825493806	1.469.629.376	1.327.628.291	1.141.969.481	0.290121678	0.032879445	0.069125324
ENSG00000092607	TBX15	T-box transcription factor 15 [Source:HGNC Symbol;Acc:HGNC:11594]	6913	1.766.048.688	1.600.545.398	2.069.333.243	2.278.490.153	-0.403578428	0.001011287	0.004249303
ENSG00000116874	WARS2	tryptophanyl tRNA synthetase 2, mitochondrial [Source:HGNC Symbol;Acc:HGNC:12730]	10352	4.024.370.625	4.352.079.361	5.118.197.506	4.914.832.416	-0.220166315	0.059516091	0.111234932
ENSG00000231365	WARS2-AS1	WARS2 antisense RNA 1 [Source:HGNC Symbol;Acc:HGNC:40612]		2.904.868.847	3.131.988.199	314.660.877	2.562.929.089	0.21234136	0.203960451	0.298028334
ENSG00000143067	ZNF697	zinc finger protein 697 [Source:HGNC Symbol;Acc:HGNC:32034]	90874	3.319.149.632	3.678.929.241	3.409.398.354	3.462.199.558	0.042333821	0.67513874	0.754025351
ENSG00000092621	PHGDH	phosphoglycerate dehydrogenase [Source:HGNC Symbol;Acc:HGNC:8923]	26227	4.445.388.471	4.425.801.392	3.573.492.422	4.029.255.079	0.195530585	0.063059196	0.116584142
ENSG00000134250	NOTCH2	notch receptor 2 [Source:HGNC Symbol;Acc:HGNC:7882]	4853	2.917.262.273	2.908.783.288	2.776.666.051	2.817.437.039	0.020255118	0.824303991	0.874406155
ENSG00000265808	SEC22B	SEC22 homolog B, vesicle trafficking protein (gene/pseudogene) [Source:HGNC Symbol;Acc:HGNC:10700]	9554	1.670.611.684	1.549.263.192	1.220.120.023	1.250.212.614	0.331706803	0.00040555	0.002072783
ENSG00000274642	AC244669.2	phosphodiesterase 4D interacting protein (PDE4DIP) pseudogene		1.361.007.286	1.270.819.693	1.004.888.218	1.324.614.982	0.143663014	0.301219681	0.407310077
ENSG00000223804	AC244669.1	Poly [ADP-ribose] polymerase 8 (PARP8) pseudogene		367.179.907	3.103.943.766	3.531.684.404	4.135.287.093	-0.155053781	0.474600599	0.577649363
ENSG00000270392	PFN1P2	profilin 1 pseudogene 2 [Source:HGNC Symbol;Acc:HGNC:24298]		1.174.826.138	2.441.331.481	1.080.225.585	1.373.589.796	105.658.352	0.000273005	0.001522514
ENSG00000270231	NBPF8	NBPF member 8 [Source:HGNC Symbol;Acc:HGNC:31990]	728841	6.281.067.651	6.510.200.773	616.794.263	7.067.065.921	-0.080446276	0.408605572	0.514760584
ENSG00000275131	AC241952.2	phosphodiesterase 4D interacting protein (PDE4DIP) pseudogene		1.580.212.978	1.518.096.303	1.177.368.864	1.225.070.411	0.368003257	0.000442999	0.002218053
ENSG00000273136	NBPF26	NBPF member 26 [Source:HGNC Symbol;Acc:HGNC:49571]	101060684	4.357.916.849	466.229.118	4.341.338.948	3.849.412.918	0.125622678	0.28620201	0.391839421
ENSG00000281741	AC241377.4	TEC		7.973.852.686	1.297.350.427	140.452.335	120.343.263	0.137087471	0.347824585	0.454576718
ENSG00000226067	LINC00623	long intergenic non-protein coding RNA 623 [Source:HGNC Symbol;Acc:HGNC:44252]		7.726.626.686	8.428.636.201	6.258.729.029	7.194.960.279	0.253197242	0.168363705	0.255507434
ENSG00000188610	FAM72B	family with sequence similarity 72 member B [Source:HGNC Symbol;Acc:HGNC:24805]	653820	4.602.552.458	4.108.224.834	0.577662411	0.629382191	2.787.284.699	5.19E-11	5.74E-09
ENSG00000171943	SRGAP2C	SLIT-ROBO Rho GTPase activating protein 2C [Source:HGNC Symbol;Acc:HGNC:30584]	653464	7.855.891.366	7.906.963.999	9.280.681.155	9.414.340.795	-0.261089014	0.008148202	0.022433323
ENSG00000227082	LINC02798	long intergenic non-protein coding RNA 2798 [Source:HGNC Symbol;Acc:HGNC:54323]		1.811.861.644	1.863.945.328	2.711.164.353	2.358.157.623	-0.569155184	0.048431985	0.093989266
ENSG00000263513	FAM72C	family with sequence similarity 72 member C [Source:HGNC Symbol;Acc:HGNC:30602]	554282	3.506.878.095	3.542.424.821	0.433736931	0.519331761	2.821.562.664	2.02E-10	1.75E-08
ENSG00000270872	SRGAP2D	SLIT-ROBO Rho GTPase activating protein 2D (pseudogene) [Source:HGNC Symbol;Acc:HGNC:43932]		1.029.222.389	1.134.243.232	1.315.283.722	1.238.957.027	-0.226095091	0.073368001	0.131472363
ENSG00000266338	NBPF15	NBPF member 15 [Source:HGNC Symbol;Acc:HGNC:28791]	284565	1.938.422.442	1.846.625.798	168.371.407	1.819.728.583	-0.024267115	0.858254215	0.899646454
ENSG00000196369	SRGAP2B	SLIT-ROBO Rho GTPase activating protein 2B [Source:HGNC Symbol;Acc:HGNC:35237]	647135	5.348.515.477	5.159.182.457	5.933.637.342	5.989.141.235	-0.210237516	0.0181882	0.042756019
ENSG00000215784	FAM72D	family with sequence similarity 72 member D [Source:HGNC Symbol;Acc:HGNC:33593]	728833	3.035.637.999	2.637.012.329	0.429511058	0.430043696	2.567.396.763	5.93E-09	2.85E-07
ENSG00000223612	AC241585.1	EGFR-coamplified and overexpressed protein (ECOP) pseudogene		5.990.080.065	3.846.271.886	2.893.559.195	4.273.562.244	0.253078036	0.474946258	0.57793157
ENSG00000162825	NBPF20	NBPF member 20 [Source:HGNC Symbol;Acc:HGNC:32000]	100288142	0.623078076	0.521593385	0.541653361	0.633314451	-0.154905932	0.237763034	0.337547296
ENSG00000272150	NBPF25P	NBPF member 25, pseudogene [Source:HGNC Symbol;Acc:HGNC:45046]		2.270.953.048	2.117.751.069	2.165.673.177	2.377.148.976	-0.102866747	0.426654108	0.532260869
ENSG00000117262	GPR89A	G protein-coupled receptor 89A [Source:HGNC Symbol;Acc:HGNC:31984]	653519	3.590.640.994	3.696.544.433	2.927.665.391	2.600.903.822	0.41476493	0.000648149	0.003007982
ENSG00000265491	RNF115	ring finger protein 115 [Source:HGNC Symbol;Acc:HGNC:18154]	27246	3.248.588.499	3.126.093.939	2.765.667.076	2.651.032.349	0.227404791	0.154609408	0.239198715
ENSG00000186141	POLR3C	RNA polymerase III subunit C [Source:HGNC Symbol;Acc:HGNC:30076]	10623	107.762.506	1.148.164.333	1.045.500.712	1.002.414.514	0.135463758	0.195002352	0.287225042
ENSG00000186364	NUDT17	nudix hydrolase 17 [Source:HGNC Symbol;Acc:HGNC:26618]	200035	5.919.321.707	1.088.130.961	1.087.573.124	7.460.775.386	0.343473489	0.021757526	0.04941089
ENSG00000131788	PIAS3	protein inhibitor of activated STAT 3 [Source:HGNC Symbol;Acc:HGNC:16861]	10401	8.705.428.352	7.504.819.986	7.605.152.774	6.734.791.751	0.091617361	0.317840853	0.424530836
ENSG00000198483	ANKRD35	ankyrin repeat domain 35 [Source:HGNC Symbol;Acc:HGNC:26323]	148741	1.258.114.274	0.804207405	0.992339659	1.081.186.687	-0.216648273	0.241144906	0.341808612
ENSG00000143127	ITGA10	integrin subunit alpha 10 [Source:HGNC Symbol;Acc:HGNC:6135]	8515	0.395594778	0.203778594	0.132011008	0.201362467	0.408054555	0.098336926	0.166196495
ENSG00000131779	PEX11B	peroxisomal biogenesis factor 11 beta [Source:HGNC Symbol;Acc:HGNC:8853]	8799	6.016.537.305	4.834.807.909	6.990.406.609	5.539.111.163	-0.312759614	0.046273913	0.090562536
ENSG00000211451	GNRHR2	gonadotropin releasing hormone receptor 2 (pseudogene) [Source:HGNC Symbol;Acc:HGNC:16341]		6.797.049.738	1.460.664.071	106.345.234	771.764.653	0.702565922	3.92E-06	5.08E-05
ENSG00000265241	RBM8A	RNA binding motif protein 8A [Source:HGNC Symbol;Acc:HGNC:9905]	9939	2.392.531.764	2.389.742.408	1.351.514.641	1.580.053.465	0.702463147	1.88E-05	0.000174927
ENSG00000234222	LIX1L-AS1	LIX1L antisense RNA 1 [Source:HGNC Symbol;Acc:HGNC:41210]		1.483.255.563	2.818.230.353	2.657.306.798	191.149.096	0.381337927	0.003644231	0.011765948
ENSG00000280778	AC243547.3	novel protein, lncRNA-POLR3GL readthrough		1.009.899.139	1.337.866.953	1.245.749.903	9.214.598.673	0.435635362	0.012321979	0.031348441
ENSG00000271601	LIX1L	limb and CNS expressed 1 like [Source:HGNC Symbol;Acc:HGNC:28715]	128077	1.403.088.746	1.289.500.691	1.179.577.301	1.472.706.826	-0.058609265	0.551011977	0.647279759
ENSG00000272031	ANKRD34A	ankyrin repeat domain 34A [Source:HGNC Symbol;Acc:HGNC:27639]	284615	0.758400566	0.490354365	0.816838304	0.791086392	-0.652732834	0.00127519	0.005087405
ENSG00000121851	POLR3GL	RNA polymerase III subunit G like [Source:HGNC Symbol;Acc:HGNC:28466]	84265	8.311.769.876	8.626.438.367	8.301.357.013	8.084.559.928	0.064250846	0.661925476	0.743409741
ENSG00000265972	TXNIP	thioredoxin interacting protein [Source:HGNC Symbol;Acc:HGNC:16952]	10628	0.212215087	0.355277439	0.230154364	0.551673643	-0.350363146	0.353292833	0.459829968
ENSG00000271425	NBPF10	NBPF member 10 [Source:HGNC Symbol;Acc:HGNC:31992]	100132406	1.319.323.354	1.136.222.828	1.299.740.052	1.392.717.451	-0.197289131	0.069909823	0.126531995
ENSG00000264343	NOTCH2NLA	notch 2 N-terminal like A [Source:HGNC Symbol;Acc:HGNC:31862]	388677	1.182.783.943	1.237.908.625	0.770470577	0.768346418	0.591690907	0.001500374	0.0057946
ENSG00000268043	NBPF12	NBPF member 12 [Source:HGNC Symbol;Acc:HGNC:24297]	149013	3.776.579.344	3.744.098.763	4.223.864.281	4.098.534.749	-0.159113261	0.114120514	0.187283514
ENSG00000131791	PRKAB2	protein kinase AMP-activated non-catalytic subunit beta 2 [Source:HGNC Symbol;Acc:HGNC:9379]	5565	1.020.598.858	1.026.058.812	1.019.202.348	1.022.217.458	-0.028324857	0.714053211	0.786501545
ENSG00000237188	AC242426.2	novel transcript, antisense to FMO5		0.438540454	0.480552506	0.922398638	1.071.815.057	-1.053.550.344	0.000920813	0.003966499
ENSG00000131781	FMO5	flavin containing dimethylaniline monoxygenase 5 [Source:HGNC Symbol;Acc:HGNC:3773]	2330	0.714854374	1.000.441.919	1.435.581.114	1.123.731.545	-0.228459867	0.263061204	0.365979884
ENSG00000180867	PDIA3P1	protein disulfide isomerase family A member 3 pseudogene 1 [Source:HGNC Symbol;Acc:HGNC:4607]		9.418.581.655	8.823.262.253	6.994.939.822	6.682.109.633	0.368636644	0.001593536	0.006068262
ENSG00000131778	CHD1L	chromodomain helicase DNA binding protein 1 like [Source:HGNC Symbol;Acc:HGNC:1916]	9557	1.756.001.666	1.747.184.146	1.299.901.756	1.338.201.512	0.376656938	0.001710802	0.006420142
ENSG00000278811	LINC00624	long intergenic non-protein coding RNA 624 [Source:HGNC Symbol;Acc:HGNC:44254]		0.345650473	0.717546768	0.869697249	0.555468405	0.048856679	0.817167953	0.868958465
ENSG00000116128	BCL9	BCL9 transcription coactivator [Source:HGNC Symbol;Acc:HGNC:1008]	607	4.852.932.634	4.292.935.718	4.834.317.123	5.437.055.443	-0.228390873	0.035501253	0.073361872
ENSG00000162836	ACP6	acid phosphatase 6, lysophosphatidic [Source:HGNC Symbol;Acc:HGNC:29609]	51205	0.659290706	0.678398705	0.627824926	0.471224731	0.270710613	0.147209205	0.230298742
ENSG00000188092	GPR89B	G protein-coupled receptor 89B [Source:HGNC Symbol;Acc:HGNC:13840]	51463	3.823.587.812	3.994.107.994	2.806.446.729	2.633.524.175	0.531081256	0.000119019	0.000783991
ENSG00000263956	NBPF11	NBPF member 11 [Source:HGNC Symbol;Acc:HGNC:31993]	200030	4.013.752.687	3.382.662.986	4.032.519.627	3.770.540.123	-0.162349202	0.166631201	0.253575008
ENSG00000228626	AC245100.3	novel pseudogene		2.159.381.591	533.227.805	4.683.843.189	4.784.251.089	0.188189297	0.577357981	0.669932875
ENSG00000274020	LINC01138	long intergenic non-protein coding RNA 1138 [Source:HGNC Symbol;Acc:HGNC:49454]		1.870.699.504	1.552.782.539	1.311.421.083	1.363.280.731	0.305300028	0.042935165	0.085254813
ENSG00000225871	AC245100.2	family with sequence similarity 91, member A1 (FAM91A1) pseudogene		0.994817469	2.011.978.033	2.576.968.088	1.093.624.519	0.247940772	0.343993398	0.450807106
ENSG00000280649	AC245100.8	TEC		2.344.921.555	4.083.969.566	3.884.507.497	2.646.260.621	0.367314639	0.071069194	0.128219094
ENSG00000270629	NBPF14	NBPF member 14 [Source:HGNC Symbol;Acc:HGNC:25232]	25832	228.217.208	2.503.692.834	2.421.811.448	2.550.263.286	-0.072787639	0.483536024	0.58581066
ENSG00000275140	SEC22B3P	SEC22 homolog B3, pseudogene [Source:HGNC Symbol;Acc:HGNC:53891]		107.545.568	1.097.381.693	8.884.817.517	7.126.872.924	0.475320533	0.005019126	0.01522122
ENSG00000178104	PDE4DIP	phosphodiesterase 4D interacting protein [Source:HGNC Symbol;Acc:HGNC:15580]	9659	1.141.940.881	114.213.568	871.628.936	9.279.427.623	0.339005434	0.00063955	0.00297623
ENSG00000254913	AC239802.1	novel transcript		1.156.998.551	2.828.896.606	2.155.642.209	2.383.570.455	0.299750851	0.126435153	0.203657075
ENSG00000269713	NBPF9	NBPF member 9 [Source:HGNC Symbol;Acc:HGNC:31991]	400818	3.489.545.716	3.500.028.688	296.389.258	3.046.170.642	0.18725926	0.046783826	0.091390925
ENSG00000215861	AC245297.1	phosphodiesterase 4D interacting protein (myomegalin) (PDE4DIP) pseudogene		3.709.321.557	3.554.440.346	2.951.470.697	2.984.234.305	0.281987995	0.009270941	0.024815892
ENSG00000274423	SEC22B2P	SEC22 homolog B2, pseudogene [Source:HGNC Symbol;Acc:HGNC:53890]		1.081.086.338	1.103.127.147	8.931.334.887	7.164.186.395	0.474683522	0.005096578	0.015394817
ENSG00000271383	NBPF19	NBPF member 19 [Source:HGNC Symbol;Acc:HGNC:31999]	101060226	1.082.305.065	1.049.706.768	0.966884179	0.994996884	0.095677205	0.339668053	0.446791199
ENSG00000277147	LINC00869	long intergenic non-protein coding RNA 869 [Source:HGNC Symbol;Acc:HGNC:29050]		158.079.692	1.434.681.846	1.350.441.084	1.390.725.119	0.092465899	0.517744611	0.617000931
ENSG00000184678	H2BC21	H2B clustered histone 21 [Source:HGNC Symbol;Acc:HGNC:4760]	8349	1.134.772.642	1.595.604.426	1.722.517.011	1.800.317.919	-0.321864638	0.105244603	0.175284955
ENSG00000261716	H2BC20P	H2B clustered histone 20, pseudogene [Source:HGNC Symbol;Acc:HGNC:20516]		0.552277225	0.682773076	0.626607584	0.562231407	0.347644799	0.128175251	0.206043272
ENSG00000272196	H2AC19	H2A clustered histone 19 [Source:HGNC Symbol;Acc:HGNC:29668]	723790	3.353.663.904	2.244.657.346	1.872.758.711	1.934.058.951	0.400339354	0.122391228	0.198441285
ENSG00000159164	SV2A	synaptic vesicle glycoprotein 2A [Source:HGNC Symbol;Acc:HGNC:20566]	9900	109.435.777	1.067.894.457	8.163.227.945	9.082.539.692	0.256016213	0.006561096	0.018839967
ENSG00000143368	SF3B4	splicing factor 3b subunit 4 [Source:HGNC Symbol;Acc:HGNC:10771]	10262	2.364.378.562	2.182.800.055	1.947.341.709	2.255.310.881	0.051374528	0.641669059	0.72578326
ENSG00000014914	MTMR11	myotubularin related protein 11 [Source:HGNC Symbol;Acc:HGNC:24307]	10903	2.052.641.303	2.356.392.509	1.889.962.864	1.623.581.615	0.276885849	0.14299334	0.225090044
ENSG00000264522	OTUD7B	OTU deubiquitinase 7B [Source:HGNC Symbol;Acc:HGNC:16683]	56957	2.827.072.859	2.675.813.591	3.295.581.031	2.612.734.642	-0.114209509	0.277669959	0.382173643
ENSG00000136631	VPS45	vacuolar protein sorting 45 homolog [Source:HGNC Symbol;Acc:HGNC:14579]	11311	5.651.048.517	5.594.116.171	5.689.079.935	5.429.078.288	-0.011423222	0.89445343	0.926695946
ENSG00000023902	PLEKHO1	pleckstrin homology domain containing O1 [Source:HGNC Symbol;Acc:HGNC:24310]	51177	1.980.323.959	1.828.339.416	1.447.492.152	1.592.321.193	0.264693539	0.003366639	0.011043157
ENSG00000143401	ANP32E	acidic nuclear phosphoprotein 32 family member E [Source:HGNC Symbol;Acc:HGNC:16673]	81611	1.984.549.551	1.993.446.433	6.989.223.011	6.455.089.403	155.596.532	4.29E-11	4.96E-09
ENSG00000117362	APH1A	aph-1 homolog A, gamma-secretase subunit [Source:HGNC Symbol;Acc:HGNC:29509]	51107	2.115.353.025	206.179.579	1.729.636.882	1.753.628.458	0.203736035	0.026137908	0.057382877
ENSG00000118292	C1orf54	chromosome 1 open reading frame 54 [Source:HGNC Symbol;Acc:HGNC:26258]	79630	7.829.456.521	9.818.779.697	1.160.993.329	888.149.647	0.095291808	0.446519121	0.552115349
ENSG00000159208	CIART	circadian associated repressor of transcription [Source:HGNC Symbol;Acc:HGNC:25200]	148523	2.496.734.904	265.123.812	3.032.727.658	2.360.183.215	-0.042544989	0.814716324	0.867618502
ENSG00000266472	MRPS21	mitochondrial ribosomal protein S21 [Source:HGNC Symbol;Acc:HGNC:14046]	54460	1.256.935.511	1.047.727.456	1.047.335.594	8.862.963.626	0.200531962	0.105809505	0.176033371
ENSG00000117360	PRPF3	pre-mRNA processing factor 3 [Source:HGNC Symbol;Acc:HGNC:17348]	9129	1.296.629.296	1.297.947.901	8.664.521.477	8.881.984.852	0.585074728	8.14E-06	9.19E-05
ENSG00000163125	RPRD2	regulation of nuclear pre-mRNA domain containing 2 [Source:HGNC Symbol;Acc:HGNC:29039]	23248	560.144.431	5.556.546.461	5.843.413.317	6.449.814.354	-0.169324019	0.117230757	0.191552156
ENSG00000143374	TARS2	threonyl-tRNA synthetase 2, mitochondrial [Source:HGNC Symbol;Acc:HGNC:30740]	80222	5.377.599.022	5.686.007.574	4.461.110.763	5.306.446.756	0.205769804	0.094181513	0.160437112
ENSG00000143369	ECM1	extracellular matrix protein 1 [Source:HGNC Symbol;Acc:HGNC:3153]	1893	1.316.475.663	1.203.555.192	2.781.031.893	3.246.456.096	1.930.678.677	2.74E-11	3.60E-09
ENSG00000143384	MCL1	MCL1 apoptosis regulator, BCL2 family member [Source:HGNC Symbol;Acc:HGNC:6943]	4170	4.421.906.258	4.304.721.403	437.864.596	4.138.470.228	6.58E-05	0.999338055	0.999603738
ENSG00000143420	ENSA	endosulfine alpha [Source:HGNC Symbol;Acc:HGNC:3360]	2029	1.267.427.855	1.192.221.635	1.010.041.622	100.118.271	0.258092754	0.006625112	0.018998722
ENSG00000143457	GOLPH3L	golgi phosphoprotein 3 like [Source:HGNC Symbol;Acc:HGNC:24882]	55204	8.463.463.114	8.859.257.551	134.832.847	1.245.141.227	-0.573290799	0.000984822	0.004170229
ENSG00000163131	CTSS	cathepsin S [Source:HGNC Symbol;Acc:HGNC:2545]	1520	1.854.740.978	2.104.838.161	2.632.376.925	2.491.816.302	-0.329150509	0.001988372	0.007238909
ENSG00000143387	CTSK	cathepsin K [Source:HGNC Symbol;Acc:HGNC:2536]	1513	3.439.234.657	3.329.243.312	2.529.898.966	2.696.674.692	0.299859041	0.004082542	0.012864887
ENSG00000143437	ARNT	aryl hydrocarbon receptor nuclear translocator [Source:HGNC Symbol;Acc:HGNC:700]	405	5.504.552.735	511.910.843	5.864.238.523	61.102.728	-0.223870269	0.031387792	0.066614348
ENSG00000143379	SETDB1	SET domain bifurcated histone lysine methyltransferase 1 [Source:HGNC Symbol;Acc:HGNC:10761]	9869	4.378.918.307	4.784.386.981	3.681.642.391	3.921.561.516	0.286627247	0.022862624	0.051416913
ENSG00000143418	CERS2	ceramide synthase 2 [Source:HGNC Symbol;Acc:HGNC:14076]	29956	3.286.086.538	3.313.991.075	4.182.327.033	4.376.703.774	-0.363366933	0.000234316	0.00134922
ENSG00000259357	AL590133.2	novel transcript, antisense to CERS2		1.038.230.946	2.002.174.454	3.346.889.668	2.390.526.694	-0.439409657	0.000191959	0.001154177
ENSG00000143412	ANXA9	annexin A9 [Source:HGNC Symbol;Acc:HGNC:547]	8416	1.053.230.684	1.763.253.992	3.655.244.548	1.593.003.648	-0.330262518	0.200600497	0.293992802
ENSG00000143409	MINDY1	MINDY lysine 48 deubiquitinase 1 [Source:HGNC Symbol;Acc:HGNC:25648]	55793	1.504.528.089	1.290.597.763	2.068.172.452	2.445.115.667	-0.766794604	2.35E-05	0.000208377
ENSG00000143363	PRUNE1	prune exopolyphosphatase 1 [Source:HGNC Symbol;Acc:HGNC:13420]	58497	1.632.490.368	1.219.345.111	2.015.635.261	1.543.206.032	-0.414995738	0.042446567	0.084438687
ENSG00000143443	C1orf56	chromosome 1 open reading frame 56 [Source:HGNC Symbol;Acc:HGNC:26045]	54964	3.919.003.148	5.856.514.622	8.446.892.237	5.381.512.808	-0.177604399	0.284989195	0.390546445
ENSG00000197622	CDC42SE1	CDC42 small effector 1 [Source:HGNC Symbol;Acc:HGNC:17719]	56882	1.663.953.444	2.016.161.254	1.850.476.288	158.598.381	0.244462194	0.026173173	0.057452018
ENSG00000213190	MLLT11	MLLT11 transcription factor 7 cofactor [Source:HGNC Symbol;Acc:HGNC:16997]	10962	8.518.710.696	8.880.846.161	7.493.430.721	8.052.804.471	0.241213468	0.027125785	0.05919342
ENSG00000143458	GABPB2	GA binding protein transcription factor subunit beta 2 [Source:HGNC Symbol;Acc:HGNC:28441]	126626	2.867.322.825	2.494.752.066	3.014.373.453	342.275.184	-0.356304559	0.008449252	0.023091085
ENSG00000163156	SCNM1	sodium channel modifier 1 [Source:HGNC Symbol;Acc:HGNC:23136]	79005	5.890.349.859	6.429.542.316	5.417.262.739	6.876.719.865	-0.007087626	0.955051319	0.968914762
ENSG00000163155	LYSMD1	LysM domain containing 1 [Source:HGNC Symbol;Acc:HGNC:32070]	388695	2.070.429.792	2.105.387.135	153.023.286	1.159.818.446	0.536296051	0.023534724	0.052623284
ENSG00000163159	VPS72	vacuolar protein sorting 72 homolog [Source:HGNC Symbol;Acc:HGNC:11644]	6944	7.891.675.605	6.744.017.828	6.424.826.156	7.180.060.875	-0.005273339	0.955813035	0.969493868
ENSG00000143398	PIP5K1A	phosphatidylinositol-4-phosphate 5-kinase type 1 alpha [Source:HGNC Symbol;Acc:HGNC:8994]	8394	2.344.844.203	2.207.625.315	1.508.085.935	1.654.881.746	0.463367977	6.28E-05	0.000468069
ENSG00000159352	PSMD4	proteasome 26S subunit, non-ATPase 4 [Source:HGNC Symbol;Acc:HGNC:9561]	5710	2.409.558.334	2.303.889.684	2.549.508.921	2.237.234.033	-0.059129383	0.53359139	0.631541354
ENSG00000143373	ZNF687	zinc finger protein 687 [Source:HGNC Symbol;Acc:HGNC:29277]	57592	3.786.421.541	3.833.823.519	4.389.028.126	5.297.414.578	-0.354703204	0.012921592	0.032562582
ENSG00000143393	PI4KB	phosphatidylinositol 4-kinase beta [Source:HGNC Symbol;Acc:HGNC:8984]	5298	1.288.360.187	1.236.894.236	1.061.236.877	1.116.266.795	0.130746365	0.117839275	0.192402259
ENSG00000143390	RFX5	regulatory factor X5 [Source:HGNC Symbol;Acc:HGNC:9986]	5993	7.443.695.228	8.003.619.798	5.021.139.136	5.549.981.638	0.572519654	6.13E-05	0.000459155
ENSG00000224645	AL391069.1	novel transcript		8.863.907.062	2.446.253.873	24.236.926	116.799.873	0.444430208	0.06833869	0.124175109
ENSG00000159377	PSMB4	proteasome 20S subunit beta 4 [Source:HGNC Symbol;Acc:HGNC:9541]	5692	4.362.400.476	4.553.535.616	4.662.545.593	4.288.090.109	-0.042103014	0.660830189	0.742737232
ENSG00000143442	POGZ	pogo transposable element derived with ZNF domain [Source:HGNC Symbol;Acc:HGNC:18801]	23126	6.009.997.591	5.278.405.191	7.537.376.159	7.557.365.476	-0.49719061	6.17E-05	0.00046103
ENSG00000143367	TUFT1	tuftelin 1 [Source:HGNC Symbol;Acc:HGNC:12422]	7286	4.512.922.379	4.483.339.262	5.120.311.428	5.320.906.381	-0.23127129	0.243967151	0.34510106
ENSG00000143376	SNX27	sorting nexin 27 [Source:HGNC Symbol;Acc:HGNC:20073]	81609	7.353.333.064	7.278.500.897	6.212.349.267	6.865.948.128	0.118289275	0.193822221	0.286039846
ENSG00000269621	AL589765.7	novel transcript, antisense to MRPL9		151.348.747	2.538.906.339	3.926.162.673	2.861.423.306	-0.313686534	0.019267697	0.044777704
ENSG00000143436	MRPL9	mitochondrial ribosomal protein L9 [Source:HGNC Symbol;Acc:HGNC:14277]	65005	2.178.458.288	1.990.102.651	1.998.291.129	2.202.286.884	-0.095389942	0.287322644	0.393037152
ENSG00000143450	OAZ3	ornithine decarboxylase antizyme 3 [Source:HGNC Symbol;Acc:HGNC:8097]	51686	2.564.855.261	438.276.261	4.565.777.815	3.469.654.618	0.259259899	0.032947821	0.069230865
ENSG00000182134	TDRKH	tudor and KH domain containing [Source:HGNC Symbol;Acc:HGNC:11713]	11022	2.209.488.509	2.225.716.869	1.835.087.816	1.999.388.515	0.201201261	0.205091534	0.299290961
ENSG00000159445	THEM4	thioesterase superfamily member 4 [Source:HGNC Symbol;Acc:HGNC:17947]	117145	403.039.474	3.315.046.033	3.420.859.276	2.836.766.648	0.10316935	0.424731131	0.530556982
ENSG00000197747	S100A10	S100 calcium binding protein A10 [Source:HGNC Symbol;Acc:HGNC:10487]	6281	3.222.573.951	3.082.400.183	2.030.892.247	2.028.919.341	0.619541137	3.54E-06	4.71E-05
ENSG00000163191	S100A11	S100 calcium binding protein A11 [Source:HGNC Symbol;Acc:HGNC:10488]	6282	6.264.538.665	591.478.158	5.982.073.218	609.569.874	-0.043562362	0.566607041	0.661023763
ENSG00000197915	HRNR	hornerin [Source:HGNC Symbol;Acc:HGNC:20846]	388697	0.069949052	0.267667196	0.919015008	0.604556721	-1.666.316.526	6.71E-05	0.000495316
ENSG00000163216	SPRR2D	small proline rich protein 2D [Source:HGNC Symbol;Acc:HGNC:11264]	6703	3.235.960.103	2.351.570.275	6.990.203.911	4.907.093.638	-1.082.989.064	0.008181421	0.022500384
ENSG00000238279	BX470102.1	novel transcript		0.905461031	1.940.309.929	1.256.963.568	2.054.254.705	0.195923385	0.611910931	0.699201662
ENSG00000197956	S100A6	S100 calcium binding protein A6 [Source:HGNC Symbol;Acc:HGNC:10496]	6277	880.294.436	758.006.003	8.025.181.632	8.631.360.512	-0.110410821	0.370213787	0.476641647
ENSG00000188015	S100A3	S100 calcium binding protein A3 [Source:HGNC Symbol;Acc:HGNC:10493]	6274	190.809.557	1.989.135.137	6.027.995.831	989.914.152	1.333.932.032	4.40E-05	0.000350096
ENSG00000196754	S100A2	S100 calcium binding protein A2 [Source:HGNC Symbol;Acc:HGNC:10492]	6273	5.461.542.163	5.177.822.915	2.555.638.753	3.248.527.861	0.838568144	0.000781161	0.003489031
ENSG00000188643	S100A16	S100 calcium binding protein A16 [Source:HGNC Symbol;Acc:HGNC:20441]	140576	6.721.586.959	6.382.618.714	3.914.044.887	4.638.557.846	0.5377799	4.19E-05	0.000335869
ENSG00000189171	S100A13	S100 calcium binding protein A13 [Source:HGNC Symbol;Acc:HGNC:10490]	6284	7.742.418.163	7.762.023.843	5.381.590.255	5.982.109.358	0.435706704	0.000975884	0.004141662
ENSG00000271853	AL162258.1	novel transcript		1.280.135.527	198.255.969	1.475.763.658	1.473.962.849	0.320754678	0.052648334	0.100583072
ENSG00000160678	S100A1	S100 calcium binding protein A1 [Source:HGNC Symbol;Acc:HGNC:10486]	6271	0.698191139	1.445.146.677	1.541.958.277	0.960008139	0.215529285	0.263634208	0.366657307
ENSG00000272030	AL162258.2	novel transcript, antisense to S100A1 and CHTOP		7.796.802.947	1.315.617.805	8.865.528.616	9.343.633.298	0.612719824	0.002873488	0.009713882
ENSG00000160679	CHTOP	chromatin target of PRMT1 [Source:HGNC Symbol;Acc:HGNC:24511]	26097	1.071.863.037	1.041.752.401	8.276.350.914	8.338.630.698	0.361780155	0.00040494	0.00207036
ENSG00000143553	SNAPIN	SNAP associated protein [Source:HGNC Symbol;Acc:HGNC:17145]	23557	1.226.911.425	1.184.449.881	1.264.432.894	1.083.273.433	-0.047837241	0.68996199	0.766396659
ENSG00000143621	ILF2	interleukin enhancer binding factor 2 [Source:HGNC Symbol;Acc:HGNC:6037]	3608	6.520.075.387	6.733.001.987	3.796.638.893	3.622.481.392	0.861868536	1.15E-07	3.06E-06
ENSG00000143624	INTS3	integrator complex subunit 3 [Source:HGNC Symbol;Acc:HGNC:26153]	65123	1.500.831.552	1.578.116.035	1.334.096.926	1.387.432.816	0.170070726	0.049194461	0.095179555
ENSG00000243613	AL513523.6	novel transcript		2.659.743.615	6.220.189.839	8.414.100.749	8.045.685.236	-0.55223228	0.013201128	0.033140943
ENSG00000233222	AL513523.5	novel transcript		1.095.493.232	2.180.430.958	3.247.470.787	2.099.922.867	-0.212136892	0.335715782	0.442892515
ENSG00000143554	SLC27A3	solute carrier family 27 member 3 [Source:HGNC Symbol;Acc:HGNC:10997]	11000	1.107.509.611	1.400.894.014	1.601.508.311	171.165.985	-0.421877397	0.018838844	0.04400255
ENSG00000143614	GATAD2B	GATA zinc finger domain containing 2B [Source:HGNC Symbol;Acc:HGNC:30778]	57459	5.207.914.468	4.667.232.869	4.730.506.243	4.303.138.917	0.096813373	0.354810095	0.461053027
ENSG00000198837	DENND4B	DENN domain containing 4B [Source:HGNC Symbol;Acc:HGNC:29044]	9909	5.895.883.713	4.890.686.262	4.532.377.927	5.034.061.668	0.056711337	0.557624508	0.653234431
ENSG00000160741	CRTC2	CREB regulated transcription coactivator 2 [Source:HGNC Symbol;Acc:HGNC:27301]	200186	1.032.947.537	8.575.174.753	7.622.429.608	9.336.707.067	0.077038263	0.567488337	0.661736745
ENSG00000143570	SLC39A1	solute carrier family 39 member 1 [Source:HGNC Symbol;Acc:HGNC:12876]	27173	2.436.638.929	2.280.780.488	156.863.989	1.760.062.148	0.458001521	0.000103623	0.000698187
ENSG00000143578	CREB3L4	cAMP responsive element binding protein 3 like 4 [Source:HGNC Symbol;Acc:HGNC:18854]	148327	2.880.825.292	4.124.411.382	2.125.995.456	3.631.022.521	0.573898842	0.05012693	0.096618975
ENSG00000143543	JTB	jumping translocation breakpoint [Source:HGNC Symbol;Acc:HGNC:6201]	10899	2.783.239.526	2.505.169.039	263.231.361	243.050.189	-0.117357887	0.40369113	0.510196036
ENSG00000272654	AL358472.2	novel transcript		1.830.972.468	3.451.302.341	2.000.460.177	2.051.357.308	0.754831862	0.00043938	0.002206459
ENSG00000143545	RAB13	RAB13, member RAS oncogene family [Source:HGNC Symbol;Acc:HGNC:9762]	5872	6.216.666.356	5.781.652.794	6.110.991.565	6.010.487.164	-0.028188165	0.751648289	0.817269684
ENSG00000177954	RPS27	ribosomal protein S27 [Source:HGNC Symbol;Acc:HGNC:10416]	6232	2.096.124.521	2.451.043.934	4.065.504.095	3.584.488.361	-0.73559943	7.37E-05	0.000534699
ENSG00000143549	TPM3	tropomyosin 3 [Source:HGNC Symbol;Acc:HGNC:12012]	7170	4.661.368.173	4.685.742.663	3.990.384.613	4.067.725.512	0.20856466	0.033734329	0.070461978
ENSG00000143612	C1orf43	chromosome 1 open reading frame 43 [Source:HGNC Symbol;Acc:HGNC:29876]	25912	6.334.937.817	6.324.681.438	8.123.370.464	8.132.485.681	-0.412363627	0.000490653	0.002414597
ENSG00000143569	UBAP2L	ubiquitin associated protein 2 like [Source:HGNC Symbol;Acc:HGNC:29877]	9898	2.721.520.434	2.641.674.558	2.059.364.681	2.226.784.173	0.321255103	0.009114513	0.024457331
ENSG00000143575	HAX1	HCLS1 associated protein X-1 [Source:HGNC Symbol;Acc:HGNC:16915]	10456	4.435.406.111	3.848.701.535	3.093.333.387	310.032.791	0.335052677	0.001310979	0.005190768
ENSG00000143515	ATP8B2	ATPase phospholipid transporting 8B2 [Source:HGNC Symbol;Acc:HGNC:13534]	57198	8.445.110.191	7.398.680.814	7.845.066.197	8.139.292.463	-0.098204326	0.25412904	0.356103196
ENSG00000226855	RPSAP17	ribosomal protein SA pseudogene 17 [Source:HGNC Symbol;Acc:HGNC:35707]		5.698.811.759	71.044.926	71.091.112	8.128.567.218	-0.23655006	0.183177571	0.273295483
ENSG00000160712	IL6R	interleukin 6 receptor [Source:HGNC Symbol;Acc:HGNC:6019]	3570	0.447047706	0.419115063	0.413728594	0.394424544	0.057824061	0.670526015	0.750277428
ENSG00000160714	UBE2Q1	ubiquitin conjugating enzyme E2 Q1 [Source:HGNC Symbol;Acc:HGNC:15698]	55585	2.167.701.126	2.194.442.267	2.017.100.277	2.105.944.315	0.080110448	0.432267503	0.537459415
ENSG00000229780	UBE2Q1-AS1	UBE2Q1 antisense RNA 1 [Source:HGNC Symbol;Acc:HGNC:40722]		3.917.628.059	7.512.637.507	9.733.611.626	7.448.813.154	-0.134653427	0.195673722	0.288074677
ENSG00000160710	ADAR	adenosine deaminase RNA specific [Source:HGNC Symbol;Acc:HGNC:225]	103	2.265.133.281	2.136.192.762	2.570.024.926	2.978.534.109	-0.402944896	0.000375754	0.001953253
ENSG00000163344	PMVK	phosphomevalonate kinase [Source:HGNC Symbol;Acc:HGNC:9141]	10654	1.630.211.847	1.267.757.579	1.160.211.743	1.228.580.729	0.125182572	0.335519934	0.442710809
ENSG00000163346	PBXIP1	PBX homeobox interacting protein 1 [Source:HGNC Symbol;Acc:HGNC:21199]	57326	188.025.061	1.571.809.754	1.936.828.756	2.320.318.296	-0.419469015	0.002251998	0.008012948
ENSG00000163348	PYGO2	pygopus family PHD finger 2 [Source:HGNC Symbol;Acc:HGNC:30257]	90780	8.331.214.291	7.326.373.767	9.009.623.985	9.090.077.069	-0.348791386	0.003926756	0.012477615
ENSG00000271380	AL451085.3	uncharacterized LOC101928120 [Source:NCBI gene;Acc:101928120]	101928120	282.823.416	5.029.021.067	745.553.231	5.506.379.601	-0.305284822	0.010595394	0.027651837
ENSG00000160691	SHC1	SHC adaptor protein 1 [Source:HGNC Symbol;Acc:HGNC:10840]	6464	5.469.070.125	5.129.870.331	5.009.316.084	5.528.994.366	-0.082199434	0.325403907	0.43224533
ENSG00000173207	CKS1B	CDC28 protein kinase regulatory subunit 1B [Source:HGNC Symbol;Acc:HGNC:19083]	1163	156.640.382	120.982.567	4.050.219.673	3.761.223.506	172.876.465	2.64E-09	1.40E-07
ENSG00000160688	FLAD1	flavin adenine dinucleotide synthetase 1 [Source:HGNC Symbol;Acc:HGNC:24671]	80308	5.192.015.834	4.165.824.658	4.650.045.863	5.880.617.163	-0.317196812	0.05726627	0.107757058
ENSG00000160685	ZBTB7B	zinc finger and BTB domain containing 7B [Source:HGNC Symbol;Acc:HGNC:18668]	51043	7.933.252.688	7.033.510.763	7.212.715.763	806.974.074	-0.125443539	0.295586449	0.401529524
ENSG00000163357	DCST1	DC-STAMP domain containing 1 [Source:HGNC Symbol;Acc:HGNC:26539]	149095	0.527027662	0.705853822	1.306.466.596	0.939469287	-0.416935379	0.099086984	0.167260059
ENSG00000143537	ADAM15	ADAM metallopeptidase domain 15 [Source:HGNC Symbol;Acc:HGNC:193]	8751	5.849.341.519	5.056.457.548	451.115.137	55.639.445	0.001036839	0.992567904	0.995573705
ENSG00000169241	SLC50A1	solute carrier family 50 member 1 [Source:HGNC Symbol;Acc:HGNC:30657]	55974	2.362.905.036	2.923.103.961	2.096.470.196	238.128.942	0.269958416	0.052193661	0.099839626
ENSG00000179085	DPM3	dolichyl-phosphate mannosyltransferase subunit 3, regulatory [Source:HGNC Symbol;Acc:HGNC:3007]	54344	6.029.322.342	4.762.259.881	50.970.681	8.768.563.089	-0.501377599	0.051987067	0.099506904
ENSG00000163463	KRTCAP2	keratinocyte associated protein 2 [Source:HGNC Symbol;Acc:HGNC:28942]	200185	5.334.540.465	532.689.815	5.560.610.032	5.809.001.159	-0.099361202	0.360863239	0.467089654
ENSG00000273088	AL713999.1	novel protein		2.416.769.284	2.509.913.612	2.747.792.468	2.842.912.549	-0.162364467	0.138155975	0.218763712
ENSG00000163462	TRIM46	tripartite motif containing 46 [Source:HGNC Symbol;Acc:HGNC:19019]	80128	1.442.505.488	1.193.271.345	106.750.397	1.443.824.286	-0.025715508	0.871069661	0.909575584
ENSG00000185499	MUC1	mucin 1, cell surface associated [Source:HGNC Symbol;Acc:HGNC:7508]	4582	1.719.137.068	1.433.405.503	1.515.093.441	1.989.526.302	-0.192011229	0.522502692	0.62120216
ENSG00000169231	THBS3	thrombospondin 3 [Source:HGNC Symbol;Acc:HGNC:11787]	7059	9.152.148.614	9.026.029.674	1.252.456.933	1.250.549.214	-0.463985278	0.000268006	0.001500142
ENSG00000231064	AC234582.1	novel transcript, antisense to THBS3		1.028.966.958	2.132.048.209	3.695.142.664	2.883.177.036	-0.620002806	7.13E-05	0.000519667
ENSG00000173171	MTX1	metaxin 1 [Source:HGNC Symbol;Acc:HGNC:7504]	4580	9.509.510.282	1.356.125.035	1.717.995.602	161.624.787	-0.251972948	0.006630639	0.019007415
ENSG00000236263	AC234582.2	novel transcript		1.065.208.587	1.343.431.908	1.405.106.572	1.461.774.013	-0.078818804	0.482732811	0.585122712
ENSG00000160766	GBAP1	glucosylceramidase beta pseudogene 1 [Source:HGNC Symbol;Acc:HGNC:4178]		9.231.987.547	8.234.193.579	7.713.255.853	6.986.629.257	0.17897404	0.076807995	0.136312942
ENSG00000236675	MTX1P1	metaxin 1 pseudogene 1 [Source:HGNC Symbol;Acc:HGNC:7505]		1.526.166.453	275.864.664	4.788.817.449	3.693.521.768	-0.595919261	0.000110134	0.000733895
ENSG00000177628	GBA	glucosylceramidase beta [Source:HGNC Symbol;Acc:HGNC:4177]	2629	2.815.868.389	270.603.226	233.048.643	2.511.731.822	0.124963747	0.12361989	0.200013676
ENSG00000160767	FAM189B	family with sequence similarity 189 member B [Source:HGNC Symbol;Acc:HGNC:1233]	10712	781.245.882	6.874.654.222	8.365.503.278	8.951.732.118	-0.322976994	0.000912742	0.003941209
ENSG00000116521	SCAMP3	secretory carrier membrane protein 3 [Source:HGNC Symbol;Acc:HGNC:10565]	10067	208.700.981	1.882.774.019	183.807.759	2.330.216.317	-0.158613761	0.120947736	0.196463441
ENSG00000176444	CLK2	CDC like kinase 2 [Source:HGNC Symbol;Acc:HGNC:2069]	1196	880.374.579	9.053.766.338	6.660.836.605	6.984.745.868	0.346384329	0.006917376	0.019699653
ENSG00000143630	HCN3	hyperpolarization activated cyclic nucleotide gated potassium channel 3 [Source:HGNC Symbol;Acc:HGNC:19183]	57657	1.400.047.971	1.218.814.557	1.741.097.376	2.161.678.119	-0.745025809	0.000260363	0.001467593
ENSG00000160752	FDPS	farnesyl diphosphate synthase [Source:HGNC Symbol;Acc:HGNC:3631]	2224	1.683.704.543	1.733.685.579	1.630.606.215	1.567.170.361	0.093297501	0.283283817	0.388698869
ENSG00000225855	RUSC1-AS1	RUSC1 antisense RNA 1 [Source:HGNC Symbol;Acc:HGNC:26680]		1.456.347.539	2.631.804.022	2.885.439.234	2.182.032.152	0.137380783	0.10685103	0.177436763
ENSG00000160753	RUSC1	RUN and SH3 domain containing 1 [Source:HGNC Symbol;Acc:HGNC:17153]	23623	4.341.107.528	3.583.379.179	4.519.753.326	4.656.424.222	-0.341254009	0.005920637	0.017364163
ENSG00000116539	ASH1L	ASH1 like histone lysine methyltransferase [Source:HGNC Symbol;Acc:HGNC:19088]	55870	5.543.517.634	549.693.371	5.264.633.932	5.496.707.253	0.009163908	0.927578922	0.949809134
ENSG00000125459	MSTO1	misato mitochondrial distribution and morphology regulator 1 [Source:HGNC Symbol;Acc:HGNC:29678]	55154	1.227.890.496	1.191.075.423	631.481.933	5.825.166.783	1.050.461.494	3.94E-08	1.32E-06
ENSG00000246203	AL353807.3	novel pseudogene		4.587.271.614	4.627.116.343	4.063.304.084	3.447.334.617	0.320372036	0.015211939	0.037047491
ENSG00000163374	YY1AP1	YY1 associated protein 1 [Source:HGNC Symbol;Acc:HGNC:30935]	55249	9.960.179.971	9.225.820.163	9.042.107.295	9.642.643.242	-0.02505735	0.773437229	0.834603848
ENSG00000132676	DAP3	death associated protein 3 [Source:HGNC Symbol;Acc:HGNC:2673]	7818	1.850.157.061	1.835.819.503	1.875.123.483	1.802.957.745	0.040926034	0.648586057	0.731852706
ENSG00000203761	MSTO2P	misato family member 2, pseudogene [Source:HGNC Symbol;Acc:HGNC:26329]		1.901.817.845	19.480.232	9.902.361.192	9.290.069.402	1.048.068.022	2.08E-07	4.86E-06
ENSG00000116580	GON4L	gon-4 like [Source:HGNC Symbol;Acc:HGNC:25973]	54856	6.151.119.787	6.111.917.907	5.117.266.006	5.212.039.176	0.302827724	0.002202501	0.007877302
ENSG00000132718	SYT11	synaptotagmin 11 [Source:HGNC Symbol;Acc:HGNC:19239]	23208	2.175.527.372	1.926.905.498	2.872.317.673	2.792.943.527	-0.528015996	1.00E-05	0.000107774
ENSG00000143622	RIT1	Ras like without CAAX 1 [Source:HGNC Symbol;Acc:HGNC:10023]	6016	7.680.037.748	6.802.534.017	9.367.088.796	8.628.498.774	-0.344884211	0.004213543	0.013198508
ENSG00000132680	KHDC4	KH domain containing 4, pre-mRNA splicing factor [Source:HGNC Symbol;Acc:HGNC:29145]	22889	5.733.761.677	5.508.061.268	5.951.951.133	5.484.696.013	-0.058389681	0.593089248	0.683113651
ENSG00000116584	ARHGEF2	Rho/Rac guanine nucleotide exchange factor 2 [Source:HGNC Symbol;Acc:HGNC:682]	9181	3.045.854.937	2.988.841.945	3.667.856.842	3.795.244	-0.336268901	0.000651368	0.00302108
ENSG00000163479	SSR2	signal sequence receptor subunit 2 [Source:HGNC Symbol;Acc:HGNC:11324]	6746	2.551.831.784	2.408.846.204	1.507.803.489	1.506.129.143	0.65333742	3.56E-06	4.74E-05
ENSG00000160803	UBQLN4	ubiquilin 4 [Source:HGNC Symbol;Acc:HGNC:1237]	56893	1.029.045.487	1.059.396.463	9.939.428.066	8.696.283.117	0.173440884	0.148345078	0.23155267
ENSG00000116586	LAMTOR2	late endosomal/lysosomal adaptor, MAPK and MTOR activator 2 [Source:HGNC Symbol;Acc:HGNC:29796]	28956	2.093.050.621	191.659.578	1.810.184.876	1.921.685.277	-0.014124889	0.903422026	0.932683154
ENSG00000160789	LMNA	lamin A/C [Source:HGNC Symbol;Acc:HGNC:6636]	4000	52.795.054	4.779.079.191	6.065.317.088	6.564.115.782	-0.405201317	0.000351074	0.001855991
ENSG00000160785	SLC25A44	solute carrier family 25 member 44 [Source:HGNC Symbol;Acc:HGNC:29036]	9673	4.008.313.216	4.008.623.645	3.226.042.756	2.966.458.717	0.339161964	0.005222185	0.015680965
ENSG00000260238	PMF1-BGLAP	PMF1-BGLAP readthrough [Source:HGNC Symbol;Acc:HGNC:42953]	100527963	8.673.494.835	9.144.336.759	7.842.675.641	7.853.393.297	0.210839112	0.207430848	0.301927073
ENSG00000160783	PMF1	polyamine modulated factor 1 [Source:HGNC Symbol;Acc:HGNC:9112]	11243	4.915.987.236	5.033.978.194	4.690.011.643	4.436.823.331	0.122146524	0.324302699	0.431309001
ENSG00000160781	PAQR6	progestin and adipoQ receptor family member 6 [Source:HGNC Symbol;Acc:HGNC:30132]	79957	1.103.927.397	0.580840011	2.257.664.268	1.677.135.991	-1.383.555.423	0.001564442	0.005969407
ENSG00000198952	SMG5	SMG5 nonsense mediated mRNA decay factor [Source:HGNC Symbol;Acc:HGNC:24644]	23381	1.947.130.441	1.842.951.476	1.349.618.419	1.417.325.365	0.375289242	0.000746896	0.003369345
ENSG00000163472	TMEM79	transmembrane protein 79 [Source:HGNC Symbol;Acc:HGNC:28196]	84283	1.006.434.549	1.734.250.849	1.713.775.767	1.375.218.702	0.223841559	0.042014593	0.083875045
ENSG00000198715	GLMP	glycosylated lysosomal membrane protein [Source:HGNC Symbol;Acc:HGNC:29436]	112770	222.738.718	2.066.694.205	1.528.726.261	1.744.163.448	0.351921388	0.002105815	0.007588641
ENSG00000163468	CCT3	chaperonin containing TCP1 subunit 3 [Source:HGNC Symbol;Acc:HGNC:1616]	7203	4.475.339.172	4.506.620.921	414.455.425	4.737.337.328	-0.014340501	0.878695211	0.914842165
ENSG00000116604	MEF2D	myocyte enhancer factor 2D [Source:HGNC Symbol;Acc:HGNC:6997]	4209	1.087.809.564	9.276.765.779	1.016.814.786	1.198.753.913	-0.256445379	0.038401512	0.077938649
ENSG00000183856	IQGAP3	IQ motif containing GTPase activating protein 3 [Source:HGNC Symbol;Acc:HGNC:20669]	128239	9.142.470.379	92.455.394	0.296995396	0.458413854	4.492.025.312	2.70E-13	9.56E-11
ENSG00000163382	NAXE	NAD(P)HX epimerase [Source:HGNC Symbol;Acc:HGNC:18453]	128240	1.557.065.077	1.372.495.744	1.441.590.252	1.711.737.224	-0.253177297	0.038834038	0.078659319
ENSG00000160818	GPATCH4	G-patch domain containing 4 [Source:HGNC Symbol;Acc:HGNC:25982]	54865	986.089.305	978.173.994	8.311.129.796	6.965.576.298	0.442175807	0.001445846	0.005622487
ENSG00000132692	BCAN	brevican [Source:HGNC Symbol;Acc:HGNC:23059]	63827	0.390022152	0.809659343	1.387.414.005	1.142.942.158	-0.705867909	0.002651548	0.009107074
ENSG00000272405	AL365181.3	novel transcript, antisense to BCAN		1.014.723.367	0.919343776	2.382.261.957	1.974.877.079	-1.092.469.999	0.000139726	0.000892606
ENSG00000132688	NES	nestin [Source:HGNC Symbol;Acc:HGNC:7756]	10763	2.283.755.832	2.409.852.364	3.212.347.023	2.976.599.544	-0.366642102	0.005583455	0.016576215
ENSG00000143320	CRABP2	cellular retinoic acid binding protein 2 [Source:HGNC Symbol;Acc:HGNC:2339]	1382	1.049.017.761	1.077.136.598	6.371.091.246	4.875.586.792	0.939095423	5.61E-06	6.77E-05
ENSG00000143319	ISG20L2	interferon stimulated exonuclease gene 20 like 2 [Source:HGNC Symbol;Acc:HGNC:25745]	81875	359.695.272	4.707.299.468	4.312.660.633	4.491.486.199	-0.034797684	0.810510838	0.864529762
ENSG00000143303	RRNAD1	ribosomal RNA adenine dimethylase domain containing 1 [Source:HGNC Symbol;Acc:HGNC:24273]	51093	2.548.891.373	2.885.438.018	4.054.391.716	3.958.443.154	-0.563324339	0.00292113	0.009853074
ENSG00000143314	MRPL24	mitochondrial ribosomal protein L24 [Source:HGNC Symbol;Acc:HGNC:14037]	79590	2.178.491.162	19.793.093	1.525.875.906	1.748.298.009	0.275024464	0.014636623	0.036008976
ENSG00000143321	HDGF	heparin binding growth factor [Source:HGNC Symbol;Acc:HGNC:4856]	3068	9.776.476.722	9.374.533.593	6.041.782.506	6.106.978.346	0.621518518	6.32E-06	7.45E-05
ENSG00000143294	PRCC	proline rich mitotic checkpoint control factor [Source:HGNC Symbol;Acc:HGNC:9343]	5546	1.235.941.082	1.285.372.671	1.238.872.533	1.194.898.154	0.021636975	0.843500236	0.889320434
ENSG00000132694	ARHGEF11	Rho guanine nucleotide exchange factor 11 [Source:HGNC Symbol;Acc:HGNC:14580]	9826	8.262.235.794	7.568.997.278	8.632.074.413	8.633.034.088	-0.214185596	0.016061895	0.03868464
ENSG00000117036	ETV3	ETS variant transcription factor 3 [Source:HGNC Symbol;Acc:HGNC:3492]	2117	2.845.944.886	275.549.251	3.308.876.474	3.212.089.258	-0.264408955	0.055473591	0.104823965
ENSG00000183853	KIRREL1	kirre like nephrin family adhesion molecule 1 [Source:HGNC Symbol;Acc:HGNC:15734]	55243	3.206.553.593	2.866.319.885	1.835.650.625	1.852.195.582	0.647848977	3.58E-06	4.74E-05
ENSG00000227295	ELL2P1	elongation factor for RNA polymerase II 2 pseudogene 1 [Source:HGNC Symbol;Acc:HGNC:39343]		1.286.505.256	1.182.471.801	12.256.384	1.430.757.146	-0.196590281	0.25452229	0.356490311
ENSG00000163565	IFI16	interferon gamma inducible protein 16 [Source:HGNC Symbol;Acc:HGNC:5395]	3428	6.172.110.862	6.607.261.094	6.576.452.261	6.972.092.546	-0.058799263	0.521920615	0.62076366
ENSG00000163568	AIM2	absent in melanoma 2 [Source:HGNC Symbol;Acc:HGNC:357]	9447	1.531.666.882	0.83337229	1.495.029.589	1.538.390.345	-0.657173751	0.003366728	0.011043157
ENSG00000158716	DUSP23	dual specificity phosphatase 23 [Source:HGNC Symbol;Acc:HGNC:21480]	54935	1.328.755.831	1.202.022.001	1.638.280.606	1.564.595.083	-0.440570096	0.002785984	0.009468494
ENSG00000158714	SLAMF8	SLAM family member 8 [Source:HGNC Symbol;Acc:HGNC:21391]	56833	0.417249499	1.375.573.528	1.169.592.852	1.638.398.404	-0.255492924	0.472135697	0.57575312
ENSG00000188004	SNHG28	small nucleolar RNA host gene 28 [Source:HGNC Symbol;Acc:HGNC:27647]		0.634401985	1.029.892.615	1.234.284.447	1.090.373.099	-0.168222437	0.493891705	0.595421271
ENSG00000213085	CFAP45	cilia and flagella associated protein 45 [Source:HGNC Symbol;Acc:HGNC:17229]	25790	0.659382593	0.564214409	0.572097989	0.450175245	0.323729269	0.180638834	0.270169165
ENSG00000158710	TAGLN2	transgelin 2 [Source:HGNC Symbol;Acc:HGNC:11554]	8407	9.378.206.132	7.552.770.501	7.007.931.996	7.339.314.336	0.094413495	0.307390281	0.413727767
ENSG00000143315	PIGM	phosphatidylinositol glycan anchor biosynthesis class M [Source:HGNC Symbol;Acc:HGNC:18858]	93183	2.827.579.325	223.642.171	2.627.138.255	2.062.578.265	-0.008790758	0.949589017	0.964786494
ENSG00000162729	IGSF8	immunoglobulin superfamily member 8 [Source:HGNC Symbol;Acc:HGNC:17813]	93185	8.792.403.883	8.049.254.472	1.203.826.306	1.402.789.671	-0.779262339	1.22E-05	0.000125479
ENSG00000018625	ATP1A2	ATPase Na+/K+ transporting subunit alpha 2 [Source:HGNC Symbol;Acc:HGNC:800]	477	4.679.744.075	5.418.996.342	4.716.008.355	5.340.312.028	-0.053850974	0.820392241	0.871067619
ENSG00000227741	AL121987.2	novel transcript		3.644.084.724	6.920.930.588	4.768.993.855	4.608.404.091	0.569075327	5.64E-05	0.000430194
ENSG00000162734	PEA15	proliferation and apoptosis adaptor protein 15 [Source:HGNC Symbol;Acc:HGNC:8822]	8682	281.660.272	2.787.807.365	1.606.477.048	1.668.997.757	0.751508685	9.30E-07	1.60E-05
ENSG00000132716	DCAF8	DDB1 and CUL4 associated factor 8 [Source:HGNC Symbol;Acc:HGNC:24891]	50717	100.982.535	1.026.128.763	1.036.426.477	1.077.701.901	-0.076245309	0.471915113	0.57553019
ENSG00000258465	AL139011.2	novel protein		1.633.046.998	1.729.119.848	1.577.207.827	1.860.699.254	-0.05506276	0.650000358	0.732911079
ENSG00000228606	AL139011.1	novel transcript		72.508.409	1.826.617.173	1.378.033.757	1.795.167.823	0.135702646	0.513226319	0.613343493
ENSG00000224261	RPSAP18	ribosomal protein SA pseudogene 18 [Source:HGNC Symbol;Acc:HGNC:36106]		3.385.134.535	7.299.928.841	6.450.361.784	6.586.714.987	-0.102659856	0.647571915	0.730953156
ENSG00000162735	PEX19	peroxisomal biogenesis factor 19 [Source:HGNC Symbol;Acc:HGNC:9713]	5824	7.048.712.709	7.433.967.367	7.368.705.891	7.539.404.877	-0.073632584	0.453651329	0.559079517
ENSG00000122218	COPA	coatomer protein complex subunit alpha [Source:HGNC Symbol;Acc:HGNC:2230]	1314	4.746.277.943	4.653.895.012	4.147.450.324	4.157.630.885	0.132475306	0.108729372	0.179987039
ENSG00000235082	SUMO1P3	SUMO1 pseudogene 3 [Source:HGNC Symbol;Acc:HGNC:33150]		2.287.911.188	2.394.865.028	2.579.773.006	279.579.673	-0.179193255	0.147334075	0.230390641
ENSG00000162736	NCSTN	nicastrin [Source:HGNC Symbol;Acc:HGNC:17091]	23385	4.657.136.337	4.358.743.595	3.205.347.418	3.396.531.791	0.393046334	0.000171783	0.001049433
ENSG00000026751	SLAMF7	SLAM family member 7 [Source:HGNC Symbol;Acc:HGNC:21394]	57823	1.810.584.832	2.211.754.591	1.622.700.174	1.542.284.957	0.228124606	0.470066111	0.573918365
ENSG00000213080	AL354714.2	spermine synthase (SMS) pseudogene		4.800.722.524	4.521.905.335	2.829.199.264	3.304.910.062	0.564534146	0.000102979	0.000695166
ENSG00000158769	F11R	F11 receptor [Source:HGNC Symbol;Acc:HGNC:14685]	50848	4.156.934.773	3.851.439.566	4.561.858.475	3.893.696.652	-0.171276863	0.144846662	0.227256074
ENSG00000270149	AL591806.4	novel transcript, TSTD1 - F11R readthrough		3.729.951.201	3.685.751.338	3.749.262.486	313.895.755	0.067883003	0.662108544	0.743495693
ENSG00000158773	USF1	upstream transcription factor 1 [Source:HGNC Symbol;Acc:HGNC:12593]	7391	9.797.119.361	975.834.275	8.214.520.575	67.708.622	0.38949204	0.006077104	0.017730899
ENSG00000143256	PFDN2	prefoldin subunit 2 [Source:HGNC Symbol;Acc:HGNC:8867]	5202	1.434.587.313	1.449.579.181	1.217.574.377	1.200.373.545	0.273411126	0.015798596	0.038183282
ENSG00000158793	NIT1	nitrilase 1 [Source:HGNC Symbol;Acc:HGNC:7828]	4817	8.163.329.182	1.123.882.196	1.271.370.763	1.111.994.664	-0.052351614	0.562705727	0.657871736
ENSG00000158796	DEDD	death effector domain containing [Source:HGNC Symbol;Acc:HGNC:2755]	9191	1.199.869.069	1.241.770.842	1.135.678.391	150.480.893	-0.084305964	0.487132449	0.58927749
ENSG00000143222	UFC1	ubiquitin-fold modifier conjugating enzyme 1 [Source:HGNC Symbol;Acc:HGNC:26941]	51506	27.148.063	3.058.291.937	2.744.342.818	3.109.973.597	0.044865307	0.610427699	0.697814858
ENSG00000224985	AL590714.1	novel transcript		2.334.225.977	4.723.361.991	7.616.651.993	5.732.264.959	-0.47174374	0.003043796	0.010205826
ENSG00000143258	USP21	ubiquitin specific peptidase 21 [Source:HGNC Symbol;Acc:HGNC:12620]	27005	3.014.579.025	3.284.711.708	2.615.529.464	347.760.653	0.065120871	0.697646006	0.772705332
ENSG00000143224	PPOX	protoporphyrinogen oxidase [Source:HGNC Symbol;Acc:HGNC:9280]	5498	1.356.717.494	1.900.930.945	204.022.826	2.525.569.492	-0.296804085	0.071356823	0.128605283
ENSG00000158850	B4GALT3	beta-1,4-galactosyltransferase 3 [Source:HGNC Symbol;Acc:HGNC:926]	8703	6.006.907.618	6.058.667.633	4.975.830.842	4.813.768.319	0.201556514	0.084302204	0.146875744
ENSG00000158864	NDUFS2	NADH:ubiquinone oxidoreductase core subunit S2 [Source:HGNC Symbol;Acc:HGNC:7708]	4720	1.850.645.513	1.564.961.668	1.318.291.226	1.466.141.463	0.183812956	0.070010029	0.126668188
ENSG00000158882	TOMM40L	translocase of outer mitochondrial membrane 40 like [Source:HGNC Symbol;Acc:HGNC:25756]	84134	1.856.539.238	2.075.332.257	0.913199892	1.160.788.194	0.975485189	1.68E-05	0.000160683
ENSG00000143257	NR1I3	nuclear receptor subfamily 1 group I member 3 [Source:HGNC Symbol;Acc:HGNC:7969]	9970	0.843763656	1.753.544.091	1.464.143.871	0.935136521	0.649164647	0.000299838	0.001635053
ENSG00000158887	MPZ	myelin protein zero [Source:HGNC Symbol;Acc:HGNC:7225]	4359	397.318.318	3.587.411.464	1.859.185.667	2.194.447.575	0.837608853	0.001167757	0.004753393
ENSG00000143252	SDHC	succinate dehydrogenase complex subunit C [Source:HGNC Symbol;Acc:HGNC:10682]	6391	3.613.943.975	3.428.891.453	4.419.012.542	4.416.647.615	-0.338807441	0.002264369	0.008049447
ENSG00000188931	CFAP126	cilia and flagella associated protein 126 [Source:HGNC Symbol;Acc:HGNC:32325]	257177	8.448.161.988	1.730.485.716	2.436.097.705	1.855.597.128	-0.294785106	0.045153289	0.088837231
ENSG00000173110	HSPA6	heat shock protein family A (Hsp70) member 6 [Source:HGNC Symbol;Acc:HGNC:5239]	3310	0.365010398	0.407385296	7.213.558.053	6.785.928.474	-4.151.820.282	2.29E-07	5.22E-06
ENSG00000132185	FCRLA	Fc receptor like A [Source:HGNC Symbol;Acc:HGNC:18504]	84824	3.787.674.818	2.438.125.324	5.553.572.086	5.551.192.103	-1.120.294.802	2.54E-06	3.64E-05
ENSG00000081721	DUSP12	dual specificity phosphatase 12 [Source:HGNC Symbol;Acc:HGNC:3067]	11266	1.047.827.049	1.125.616.516	1.098.523.381	9.079.759.161	0.197749235	0.080984512	0.142184838
ENSG00000118217	ATF6	activating transcription factor 6 [Source:HGNC Symbol;Acc:HGNC:791]	22926	1.458.852.647	1.432.338.819	1.452.904.115	1.377.912.823	-0.001486436	0.98531557	0.990534317
ENSG00000162745	OLFML2B	olfactomedin like 2B [Source:HGNC Symbol;Acc:HGNC:24558]	25903	1.712.013.369	1.527.354.875	1.612.428.448	1.597.085.283	3.279.483.664	2.31E-13	8.38E-11
ENSG00000198929	NOS1AP	nitric oxide synthase 1 adaptor protein [Source:HGNC Symbol;Acc:HGNC:16859]	9722	0.218652235	0.223734264	0.200337364	0.28073845	-0.239290967	0.438850007	0.544178295
ENSG00000239887	C1orf226	chromosome 1 open reading frame 226 [Source:HGNC Symbol;Acc:HGNC:34351]	400793	0.891431723	1.017.124.926	1.330.069.491	1.233.581.093	-0.394858577	0.010828035	0.028158139
ENSG00000152332	UHMK1	U2AF homology motif kinase 1 [Source:HGNC Symbol;Acc:HGNC:19683]	127933	1.329.141.583	1.305.152.748	1.742.431.079	153.172.616	-0.335521092	0.006216741	0.018048451
ENSG00000117143	UAP1	UDP-N-acetylglucosamine pyrophosphorylase 1 [Source:HGNC Symbol;Acc:HGNC:12457]	6675	2.050.778.346	1.993.460.985	1.017.095.458	1.079.066.466	0.893416544	3.24E-08	1.13E-06
ENSG00000162733	DDR2	discoidin domain receptor tyrosine kinase 2 [Source:HGNC Symbol;Acc:HGNC:2731]	4921	494.825.002	4.794.445.031	5.274.889.198	5.169.398.907	-0.123210259	0.124327275	0.200853607
ENSG00000132196	HSD17B7	hydroxysteroid 17-beta dehydrogenase 7 [Source:HGNC Symbol;Acc:HGNC:5215]	51478	1.125.052.895	1.530.217.145	1.132.913.089	0.83759197	0.517921121	0.033047417	0.069382726
ENSG00000117152	RGS4	regulator of G protein signaling 4 [Source:HGNC Symbol;Acc:HGNC:10000]	5999	0.51698904	0.452728953	0.069008236	0.075186742	2.432.091.612	3.34E-11	4.11E-09
ENSG00000143248	RGS5	regulator of G protein signaling 5 [Source:HGNC Symbol;Acc:HGNC:10001]	8490	0.535710092	0.34930059	0.550416809	0.586370607	-0.420564732	0.132093308	0.211139364
ENSG00000143228	NUF2	NUF2 component of NDC80 kinetochore complex [Source:HGNC Symbol;Acc:HGNC:14621]	83540	626.384.044	5.592.819.288	0.099263482	0.324452483	4.707.359.446	9.87E-10	6.24E-08
ENSG00000185630	PBX1	PBX homeobox 1 [Source:HGNC Symbol;Acc:HGNC:8632]	5087	0.058830039	0.072730804	0.054968864	0.017111539	1.051.675.341	0.016807278	0.040149841
ENSG00000143198	MGST3	microsomal glutathione S-transferase 3 [Source:HGNC Symbol;Acc:HGNC:7064]	4259	9.477.496.499	9.627.295.433	740.858.157	8.331.578.792	0.288305795	0.020554733	0.047242708
ENSG00000143149	ALDH9A1	aldehyde dehydrogenase 9 family member A1 [Source:HGNC Symbol;Acc:HGNC:412]	223	2.084.241.003	2.297.006.113	1.450.205.567	1.409.676.402	0.586079847	0.000111947	0.000743517
ENSG00000143183	TMCO1	transmembrane and coiled-coil domains 1 [Source:HGNC Symbol;Acc:HGNC:18188]	54499	1.263.993.763	1.337.698.451	1.099.663.041	1.207.886.315	0.212113029	0.020239751	0.046646821
ENSG00000143179	UCK2	uridine-cytidine kinase 2 [Source:HGNC Symbol;Acc:HGNC:12562]	7371	4.896.244.337	550.914.042	3.111.989.508	3.148.428.114	0.727191681	1.46E-05	0.000144065
ENSG00000236364	AL358115.1	novel transcript, antisense to UCK2		2.511.183.707	6.152.296.412	4.995.229.261	4.863.480.725	0.176446442	0.373947909	0.480434298
ENSG00000215835	AL596087.1	Ewing sarcoma breakpoint region 1 (EWSR1) pseudogene		3.459.121.417	3.291.977.471	1.709.296.494	1.415.448.263	1.072.044.209	2.76E-05	0.000238632
ENSG00000143157	POGK	pogo transposable element derived with KRAB domain [Source:HGNC Symbol;Acc:HGNC:18800]	57645	6.146.588.445	556.435.205	78.216.522	7.488.983.949	-0.442714624	4.12E-05	0.000331191
ENSG00000152382	TADA1	transcriptional adaptor 1 [Source:HGNC Symbol;Acc:HGNC:30631]	117143	2.174.389.949	2.347.133.265	2.759.444.403	3.804.149.702	-0.515688288	0.009312938	0.024893319
ENSG00000143195	ILDR2	immunoglobulin like domain containing receptor 2 [Source:HGNC Symbol;Acc:HGNC:18131]	387597	0.498668772	0.519456353	0.13220117	0.183320483	1.607.216.974	3.70E-07	7.60E-06
ENSG00000143190	POU2F1	POU class 2 homeobox 1 [Source:HGNC Symbol;Acc:HGNC:9212]	5451	1.110.970.163	1.261.719.233	1.334.641.091	1.281.024.001	-0.141252009	0.33932357	0.446376612
ENSG00000143162	CREG1	cellular repressor of E1A stimulated genes 1 [Source:HGNC Symbol;Acc:HGNC:2351]	8804	631.049.747	589.799.539	8.237.565.452	7.351.870.368	-0.373020663	0.000897348	0.003887709
ENSG00000197965	MPZL1	myelin protein zero like 1 [Source:HGNC Symbol;Acc:HGNC:7226]	9019	2.423.383.383	2.426.732.371	2.326.247.218	2.506.232.877	-0.006324647	0.940822238	0.958675442
ENSG00000143158	MPC2	mitochondrial pyruvate carrier 2 [Source:HGNC Symbol;Acc:HGNC:24515]	25874	2.117.629.245	2.275.996.092	2.680.775.258	2.407.873.079	-0.16987537	0.154488009	0.239142021
ENSG00000143164	DCAF6	DDB1 and CUL4 associated factor 6 [Source:HGNC Symbol;Acc:HGNC:30002]	55827	2.433.734.514	2.908.249.507	3.269.233.972	3.205.888.265	-0.114921287	0.160625798	0.246134497
ENSG00000224837	GCSHP5	glycine cleavage system protein H pseudogene 5 [Source:HGNC Symbol;Acc:HGNC:44195]		3.289.702.283	3.024.299.198	1.870.004.204	2.014.096.387	0.611455759	0.000147602	0.000932364
ENSG00000143147	GPR161	G protein-coupled receptor 161 [Source:HGNC Symbol;Acc:HGNC:23694]	23432	1.062.351.677	0.906473419	1.665.051.169	150.637.414	-0.764393052	1.10E-05	0.000116045
ENSG00000143155	TIPRL	TOR signaling pathway regulator [Source:HGNC Symbol;Acc:HGNC:30231]	261726	2.036.679.929	2.055.809.589	1.482.065.444	1.614.759.032	0.396408355	0.000211915	0.001249752
ENSG00000213064	SFT2D2	SFT2 domain containing 2 [Source:HGNC Symbol;Acc:HGNC:25140]	375035	5.119.847.373	5.009.891.563	4.966.747.985	5.392.479.014	-0.081441154	0.376644727	0.483343043
ENSG00000214262	ANKRD36BP1	ankyrin repeat domain 36B pseudogene 1 [Source:HGNC Symbol;Acc:HGNC:28169]		416.206.691	6.804.990.852	8.347.785.447	8.482.028.069	-0.308681534	0.08997574	0.154767672
ENSG00000143153	ATP1B1	ATPase Na+/K+ transporting subunit beta 1 [Source:HGNC Symbol;Acc:HGNC:804]	481	1.292.088.611	1.191.354.882	1.244.985.918	1.215.283.767	-0.046709685	0.56800275	0.662235207
ENSG00000143156	NME7	NME/NM23 family member 7 [Source:HGNC Symbol;Acc:HGNC:20461]	29922	3.050.568.762	3.659.134.681	3.781.078.746	3.834.405.875	-0.06903474	0.614632438	0.701348868
ENSG00000117475	BLZF1	basic leucine zipper nuclear factor 1 [Source:HGNC Symbol;Acc:HGNC:1065]	8548	8.709.776.613	9.170.250.121	7.600.516.483	1.023.228.571	-0.006030085	0.960787253	0.972984685
ENSG00000117477	CCDC181	coiled-coil domain containing 181 [Source:HGNC Symbol;Acc:HGNC:28051]	57821	1.213.834.404	104.044.895	0.926776597	0.826162016	0.505918238	0.096420426	0.163624686
ENSG00000117479	SLC19A2	solute carrier family 19 member 2 [Source:HGNC Symbol;Acc:HGNC:10938]	10560	3.876.784.063	3.543.338.389	2.409.066.037	1.931.424.711	0.753262251	5.10E-05	0.000394461
ENSG00000000460	C1orf112	chromosome 1 open reading frame 112 [Source:HGNC Symbol;Acc:HGNC:25565]	55732	1.920.943.088	2.395.755.982	2.013.416.755	1.767.134.138	0.368453319	0.003922367	0.012471033
ENSG00000171806	METTL18	methyltransferase like 18 [Source:HGNC Symbol;Acc:HGNC:28793]	92342	1.706.260.406	2.366.827.677	3.912.478.329	2.765.042.454	-0.579697761	0.015875086	0.038327856
ENSG00000000457	SCYL3	SCY1 like pseudokinase 3 [Source:HGNC Symbol;Acc:HGNC:19285]	57147	153.677.114	1.852.392.719	1.818.196.066	1.584.787.517	0.194038002	0.155368531	0.240039569
ENSG00000075945	KIFAP3	kinesin associated protein 3 [Source:HGNC Symbol;Acc:HGNC:17060]	22920	4.442.907.018	3.906.588.751	6.402.295.198	6.208.570.115	-0.689071907	1.35E-05	0.000135716
ENSG00000232959	AL356475.1	novel transcript		4.793.898.372	6.798.197.325	1.516.926.487	1.652.741.285	-1.117.886.464	0.000466851	0.002319184
ENSG00000120370	GORAB	golgin, RAB6 interacting [Source:HGNC Symbol;Acc:HGNC:25676]	92344	7.824.306.432	6.963.362.469	7.252.942.971	703.499.206	0.029803572	0.790311347	0.848687882
ENSG00000116132	PRRX1	paired related homeobox 1 [Source:HGNC Symbol;Acc:HGNC:9142]	5396	1.390.039.705	1.355.663.911	1.175.682.413	1.148.661.206	0.223385323	0.016816877	0.040166473
ENSG00000076258	FMO4	flavin containing dimethylaniline monoxygenase 4 [Source:HGNC Symbol;Acc:HGNC:3772]	2329	0.878696509	1.074.513.112	1.392.173.296	1.227.900.756	-0.289983276	0.130986502	0.209721557
ENSG00000117523	PRRC2C	proline rich coiled-coil 2C [Source:HGNC Symbol;Acc:HGNC:24903]	23215	2.632.694.102	2.712.496.414	2.186.309.392	2.444.741.653	0.212464426	0.095016767	0.161643084
ENSG00000233328	PFN1P1	profilin 1 pseudogene 1 [Source:HGNC Symbol;Acc:HGNC:42989]		1.227.573.976	1.126.515.047	9.072.870.006	7.091.549.486	0.376895142	0.113413459	0.186283685
ENSG00000117533	VAMP4	vesicle associated membrane protein 4 [Source:HGNC Symbol;Acc:HGNC:12645]	8674	4.063.359.488	3.694.637.447	2.522.820.171	2.995.373.332	0.482103521	0.002902372	0.009800651
ENSG00000010165	EEF1AKNMT	eEF1A lysine and N-terminal methyltransferase [Source:HGNC Symbol;Acc:HGNC:24248]	51603	5.955.032.889	6.393.972.719	6.845.393.372	6.840.716.477	-0.17851955	0.11983155	0.194895488
ENSG00000197959	DNM3	dynamin 3 [Source:HGNC Symbol;Acc:HGNC:29125]	26052	0.229174593	0.238727999	0.117829933	0.09628469	1.075.421.863	0.001716553	0.006432219
ENSG00000135845	PIGC	phosphatidylinositol glycan anchor biosynthesis class C [Source:HGNC Symbol;Acc:HGNC:8960]	5279	3.018.226.541	2.600.409.866	3.065.788.269	288.794.793	-0.133878701	0.279980876	0.384860035
ENSG00000094975	SUCO	SUN domain containing ossification factor [Source:HGNC Symbol;Acc:HGNC:1240]	51430	1.308.282.222	1.243.178.497	8.307.161.394	7.669.104.799	0.6607379	8.21E-07	1.45E-05
ENSG00000117592	PRDX6	peroxiredoxin 6 [Source:HGNC Symbol;Acc:HGNC:16753]	9588	5.470.189.611	5.386.573.335	4.363.647.001	4.258.933.447	0.312935006	0.001254443	0.005020406
ENSG00000076321	KLHL20	kelch like family member 20 [Source:HGNC Symbol;Acc:HGNC:25056]	27252	3.639.340.337	4.389.814.381	364.789.797	3.846.294.952	0.119899367	0.343658572	0.45060086
ENSG00000120334	CENPL	centromere protein L [Source:HGNC Symbol;Acc:HGNC:17879]	91687	2.289.522.892	2.149.088.699	1.528.039.502	1.535.361.003	0.473423378	0.000736338	0.003328832
ENSG00000117593	DARS2	aspartyl-tRNA synthetase 2, mitochondrial [Source:HGNC Symbol;Acc:HGNC:25538]	55157	8.002.469.007	6.353.870.703	673.961.104	5.963.129.983	0.090511812	0.512871244	0.613063414
ENSG00000234741	GAS5	growth arrest specific 5 [Source:HGNC Symbol;Acc:HGNC:16355]	60674	2.173.808.349	2.227.455.493	4.351.920.468	4.000.535.157	-0.938704204	1.72E-06	2.66E-05
ENSG00000185278	ZBTB37	zinc finger and BTB domain containing 37 [Source:HGNC Symbol;Acc:HGNC:28365]	84614	0.634001637	0.549188756	0.840139105	0.86865718	-0.66917031	8.72E-05	0.00061059
ENSG00000135870	RC3H1	ring finger and CCCH-type domains 1 [Source:HGNC Symbol;Acc:HGNC:29434]	149041	3.484.419.875	3.312.588.563	3.610.411.582	3.001.589.578	0.021471688	0.857411083	0.899010065
ENSG00000152061	RABGAP1L	RAB GTPase activating protein 1 like [Source:HGNC Symbol;Acc:HGNC:24663]	9910	2.209.686.888	25.272.827	2.592.762.445	2.864.687.258	-0.150748358	0.135948805	0.216054656
ENSG00000116161	CACYBP	calcyclin binding protein [Source:HGNC Symbol;Acc:HGNC:30423]	27101	1.522.017.568	1.659.684.541	2.089.935.296	1.841.793.492	-0.265943427	0.009302904	0.024875331
ENSG00000120333	MRPS14	mitochondrial ribosomal protein S14 [Source:HGNC Symbol;Acc:HGNC:14049]	63931	5.115.680.293	5.411.680.724	4.953.110.003	3.153.843.239	0.454973327	0.014633839	0.036007941
ENSG00000235750	KIAA0040	KIAA0040 [Source:HGNC Symbol;Acc:HGNC:28950]	9674	0.381986048	0.619302874	0.837274917	0.988258431	-0.73809049	0.023842848	0.053202935
ENSG00000143207	COP1	COP1 E3 ubiquitin ligase [Source:HGNC Symbol;Acc:HGNC:17440]	64326	6.725.381.626	6.920.224.361	8.907.841.165	733.718.712	-0.324360278	0.03341155	0.069935207
ENSG00000116183	PAPPA2	pappalysin 2 [Source:HGNC Symbol;Acc:HGNC:14615]	60676	7.803.649.205	7.199.406.379	108.391.545	1.144.368.348	-0.52124902	0.078197258	0.138311287
ENSG00000120341	SEC16B	SEC16 homolog B, endoplasmic reticulum export factor [Source:HGNC Symbol;Acc:HGNC:30301]	89866	0.280254734	0.253141797	0.067857631	0.061610933	172.282.636	6.84E-06	7.93E-05
ENSG00000254154	CRYZL2P-SEC16B	CRYZL2P-SEC16B readthrough [Source:HGNC Symbol;Acc:HGNC:53757]		0.226879134	0.254586801	0.063842079	0.034779022	2.078.980.952	1.47E-05	0.000144787
ENSG00000075391	RASAL2	RAS protein activator like 2 [Source:HGNC Symbol;Acc:HGNC:9874]	9462	282.893.928	2.986.110.859	2.246.458.074	2.243.624.108	0.364649361	0.001501979	0.005797806
ENSG00000273062	AL449106.1	novel transcript, antisense to RALGPS2		0.631353282	0.780533767	0.505642162	0.734551682	0.399206864	0.146886334	0.229840833
ENSG00000116191	RALGPS2	Ral GEF with PH domain and SH3 binding motif 2 [Source:HGNC Symbol;Acc:HGNC:30279]	55103	315.364.441	3.016.935.649	1.908.967.196	2.000.648.908	0.655257376	4.48E-06	5.66E-05
ENSG00000116199	FAM20B	FAM20B glycosaminoglycan xylosylkinase [Source:HGNC Symbol;Acc:HGNC:23017]	9917	1.492.000.064	1.520.548.021	1.630.212.436	1.595.542.589	-0.13015734	0.176050958	0.264691173
ENSG00000186283	TOR3A	torsin family 3 member A [Source:HGNC Symbol;Acc:HGNC:11997]	64222	6.579.236.576	5.819.629.478	6.006.517.696	6.358.644.669	-0.088492859	0.45291063	0.558386985
ENSG00000143322	ABL2	ABL proto-oncogene 2, non-receptor tyrosine kinase [Source:HGNC Symbol;Acc:HGNC:77]	27	6.448.382.419	6.110.560.233	3.889.291.039	4.237.510.469	0.595045629	2.76E-06	3.89E-05
ENSG00000057252	SOAT1	sterol O-acyltransferase 1 [Source:HGNC Symbol;Acc:HGNC:11177]	6646	1.920.453.763	1.964.454.739	1.862.755.409	1.863.433.358	0.031870857	0.715507362	0.78767848
ENSG00000169905	TOR1AIP2	torsin 1A interacting protein 2 [Source:HGNC Symbol;Acc:HGNC:24055]	163590	3.465.803.485	3.128.275.631	3.374.189.045	290.867.056	-0.007204259	0.951498676	0.966468922
ENSG00000272906	AL353708.3	novel transcript, antisense to TOR1AIP1		3.305.802.517	4.297.276.402	5.567.687.714	6.250.002.434	-0.241424285	0.363980618	0.470166062
ENSG00000143337	TOR1AIP1	torsin 1A interacting protein 1 [Source:HGNC Symbol;Acc:HGNC:29456]	26092	5.170.535.629	5.404.678.822	4.980.693.625	4.802.661.624	0.083079101	0.348005219	0.454636379
ENSG00000135837	CEP350	centrosomal protein 350 [Source:HGNC Symbol;Acc:HGNC:24238]	9857	4.256.293.658	4.682.875.128	5.647.239.087	629.269.023	-0.401750621	0.000988516	0.004180134
ENSG00000116260	QSOX1	quiescin sulfhydryl oxidase 1 [Source:HGNC Symbol;Acc:HGNC:9756]	5768	2.743.001.371	2.521.540.699	2.286.712.509	2.468.017.918	0.044791532	0.566113632	0.660719336
ENSG00000121454	LHX4	LIM homeobox 4 [Source:HGNC Symbol;Acc:HGNC:21734]	89884	1.078.844.643	2.231.108.318	1.817.008.134	1.319.793.404	0.565485887	0.006002524	0.017553638
ENSG00000230124	ACBD6	acyl-CoA binding domain containing 6 [Source:HGNC Symbol;Acc:HGNC:23339]	84320	6.848.453.059	6.309.106.807	8.085.428.188	7.091.034.561	-0.244453036	0.013492364	0.033755279
ENSG00000143324	XPR1	xenotropic and polytropic retrovirus receptor 1 [Source:HGNC Symbol;Acc:HGNC:12827]	9213	8.435.463.315	7.710.214.775	8.808.839.648	8.862.391.212	-0.165770144	0.231788528	0.330695436
ENSG00000135823	STX6	syntaxin 6 [Source:HGNC Symbol;Acc:HGNC:11441]	10228	6.294.862.383	5.895.578.696	7.561.212.234	5.487.448.099	-0.086278541	0.535838029	0.633551562
ENSG00000153029	MR1	major histocompatibility complex, class I-related [Source:HGNC Symbol;Acc:HGNC:4975]	3140	1.882.463.944	1.894.347.437	2.124.151.446	245.047.007	-0.347765608	0.067570942	0.123176701
ENSG00000162783	IER5	immediate early response 5 [Source:HGNC Symbol;Acc:HGNC:5393]	51278	7.393.387.676	6.949.881.607	6.693.601.118	781.381.983	-0.068614565	0.433021611	0.538265258
ENSG00000135821	GLUL	glutamate-ammonia ligase [Source:HGNC Symbol;Acc:HGNC:4341]	2752	3.343.027.889	325.107.178	7.084.980.499	6.098.966.678	-1.002.427.308	6.10E-08	1.81E-06
ENSG00000135828	RNASEL	ribonuclease L [Source:HGNC Symbol;Acc:HGNC:10050]	6041	0.910575962	1.251.084.124	1.198.681.502	1.157.593.488	-0.088026076	0.674134288	0.753124359
ENSG00000143333	RGS16	regulator of G protein signaling 16 [Source:HGNC Symbol;Acc:HGNC:9997]	6004	1.465.973.866	1.273.553.242	2.337.579.342	2.546.869.554	-0.770448391	0.07738676	0.137178936
ENSG00000135838	NPL	N-acetylneuraminate pyruvate lyase [Source:HGNC Symbol;Acc:HGNC:16781]	80896	0.579859064	0.854272635	1.039.742.577	0.840489538	-0.280951047	0.180348472	0.269946883
ENSG00000135829	DHX9	DExH-box helicase 9 [Source:HGNC Symbol;Acc:HGNC:2750]	1660	2.674.132.724	2.521.394.385	2.620.929.193	2.534.593.677	-0.039688322	0.602314293	0.690560657
ENSG00000135862	LAMC1	laminin subunit gamma 1 [Source:HGNC Symbol;Acc:HGNC:6492]	3915	7.714.760.648	7.760.071.168	3.904.560.838	4.094.103.234	0.942407988	1.79E-08	6.88E-07
ENSG00000058085	LAMC2	laminin subunit gamma 2 [Source:HGNC Symbol;Acc:HGNC:6493]	3918	1.043.459.768	0.905433485	0.306028269	0.444570482	1.319.126.049	1.48E-05	0.000145507
ENSG00000157064	NMNAT2	nicotinamide nucleotide adenylyltransferase 2 [Source:HGNC Symbol;Acc:HGNC:16789]	23057	692.512.772	7.423.513.406	8.267.408.141	7.662.814.445	-0.126500394	0.229026122	0.327247678
ENSG00000232860	SMG7-AS1	SMG7 antisense RNA 1 [Source:HGNC Symbol;Acc:HGNC:24518]		0.710611598	0.685245429	2.318.211.628	1.558.452.468	-0.93881866	0.034115923	0.071105687
ENSG00000116698	SMG7	SMG7 nonsense mediated mRNA decay factor [Source:HGNC Symbol;Acc:HGNC:16792]	9887	1.541.195.487	1.534.555.476	160.100.766	1.836.158.408	-0.175741853	0.072716705	0.130511453
ENSG00000116701	NCF2	neutrophil cytosolic factor 2 [Source:HGNC Symbol;Acc:HGNC:7661]	4688	2.233.223.149	1.891.354.876	1.595.674.037	1.924.811.401	0.196588819	0.513046683	0.613176911
ENSG00000162704	ARPC5	actin related protein 2/3 complex subunit 5 [Source:HGNC Symbol;Acc:HGNC:708]	10092	1.393.884.983	1.488.021.064	12.792.642	1.205.564.626	0.230034593	0.008061023	0.022243271
ENSG00000143344	RGL1	ral guanine nucleotide dissociation stimulator like 1 [Source:HGNC Symbol;Acc:HGNC:30281]	23179	5.456.012.893	5.437.988.318	3.680.083.674	4.386.540.489	0.420538885	0.005953966	0.017440241
ENSG00000198860	TSEN15	tRNA splicing endonuclease subunit 15 [Source:HGNC Symbol;Acc:HGNC:16791]	116461	202.514.532	2.100.779.636	1.833.910.102	1.674.389.964	0.27888678	0.014803784	0.036294259
ENSG00000116667	C1orf21	chromosome 1 open reading frame 21 [Source:HGNC Symbol;Acc:HGNC:15494]	81563	1.796.809.051	1.831.276.927	279.852.266	2.452.522.844	-0.511977113	0.000379219	0.001966571
ENSG00000116406	EDEM3	ER degradation enhancing alpha-mannosidase like protein 3 [Source:HGNC Symbol;Acc:HGNC:16787]	80267	8.292.626.097	8.185.402.805	4.126.646.505	4.309.749.507	0.912791092	2.39E-07	5.33E-06
ENSG00000135842	NIBAN1	niban apoptosis regulator 1 [Source:HGNC Symbol;Acc:HGNC:16784]	116496	7.035.114.237	666.399.816	7.262.838.189	7.022.768.572	-0.102778188	0.287149659	0.392871068
ENSG00000121481	RNF2	ring finger protein 2 [Source:HGNC Symbol;Acc:HGNC:10061]	6045	5.996.717.459	6.323.990.747	725.130.339	6.182.055.851	-0.093566762	0.464011115	0.56862168
ENSG00000121486	TRMT1L	tRNA methyltransferase 1 like [Source:HGNC Symbol;Acc:HGNC:16782]	81627	4.297.543.272	4.479.585.098	4.521.637.295	5.000.001.947	-0.145279041	0.447213349	0.552839155
ENSG00000116668	SWT1	SWT1 RNA endoribonuclease homolog [Source:HGNC Symbol;Acc:HGNC:16785]	54823	1.019.950.257	1.429.566.655	2.140.310.683	1.793.799.126	-0.570612993	0.01316439	0.033059609
ENSG00000116679	IVNS1ABP	influenza virus NS1A binding protein [Source:HGNC Symbol;Acc:HGNC:16951]	10625	8.986.572.259	8.884.736.428	6.629.020.404	6.099.030.143	0.474371897	0.001258268	0.005034093
ENSG00000143341	HMCN1	hemicentin 1 [Source:HGNC Symbol;Acc:HGNC:19194]	83872	3.783.461.533	3.743.234.762	0.682572013	0.7632553	2.370.271.118	6.45E-13	1.72E-10
ENSG00000116690	PRG4	proteoglycan 4 [Source:HGNC Symbol;Acc:HGNC:9364]	10216	1.162.917.853	2.042.633.966	3.605.858.165	1.333.595.763	0.007591246	0.976850953	0.984442778
ENSG00000047410	TPR	translocated promoter region, nuclear basket protein [Source:HGNC Symbol;Acc:HGNC:12017]	7175	1.582.940.904	1.584.562.548	1.583.499.293	1.685.528.461	-0.039633607	0.624312514	0.709958611
ENSG00000157181	ODR4	odr-4 GPCR localization factor homolog [Source:HGNC Symbol;Acc:HGNC:24299]	54953	8.057.709.267	8.310.908.542	7.191.977.494	717.925.663	0.193835097	0.248552148	0.34996216
ENSG00000073756	PTGS2	prostaglandin-endoperoxide synthase 2 [Source:HGNC Symbol;Acc:HGNC:9605]	5743	8.011.809.277	826.159.958	1.057.731.622	1.042.020.602	-0.569032044	0.053303629	0.101542147
ENSG00000116711	PLA2G4A	phospholipase A2 group IVA [Source:HGNC Symbol;Acc:HGNC:9035]	5321	2.842.990.165	3.001.322.015	1.915.284.573	1.201.471.056	0.946880028	0.000214813	0.001261231
ENSG00000226723	AL513175.1	pseudogene similar to ATP-binding cassette, sub-family E (OABP), member (ABCE1)		3.698.460.056	4.705.717.999	3.208.882.954	3.263.104.589	0.336824338	0.154351651	0.239028267
ENSG00000116741	RGS2	regulator of G protein signaling 2 [Source:HGNC Symbol;Acc:HGNC:9998]	5997	102.766.371	9.523.927.047	1.432.974.449	1.405.145.501	-0.647718521	0.013256781	0.033264215
ENSG00000116750	UCHL5	ubiquitin C-terminal hydrolase L5 [Source:HGNC Symbol;Acc:HGNC:19678]	51377	5.485.780.717	6.032.409.297	4.208.497.445	4.626.236.491	0.445587851	0.000168133	0.001035019
ENSG00000116747	RO60	Ro60, Y RNA binding protein [Source:HGNC Symbol;Acc:HGNC:11313]	6738	6.550.118.227	6.989.816.232	7.644.629.529	7.669.939.781	-0.165619847	0.103841964	0.173513748
ENSG00000023572	GLRX2	glutaredoxin 2 [Source:HGNC Symbol;Acc:HGNC:16065]	51022	1.413.899.356	1.388.016.168	9.634.059.676	1.231.603.975	0.357507268	0.059285477	0.110844708
ENSG00000134371	CDC73	cell division cycle 73 [Source:HGNC Symbol;Acc:HGNC:16783]	79577	1.011.548.174	940.884.454	9.571.488.691	9.477.322.505	0.020643015	0.795046684	0.85227125
ENSG00000162687	KCNT2	potassium sodium-activated channel subfamily T member 2 [Source:HGNC Symbol;Acc:HGNC:18866]	343450	1.354.365.654	1.306.019.881	197.414.095	1.766.803.712	-0.587187721	0.120948194	0.196463441
ENSG00000000971	CFH	complement factor H [Source:HGNC Symbol;Acc:HGNC:4883]	3075	3.107.932.456	2.482.471.115	0.629957501	0.624977674	2.009.296.879	5.25E-06	6.45E-05
ENSG00000066279	ASPM	abnormal spindle microtubule assembly [Source:HGNC Symbol;Acc:HGNC:19048]	259266	9.978.200.425	1.005.531.296	0.30510498	0.332421908	4.902.754.179	4.89E-14	2.40E-11
ENSG00000177888	ZBTB41	zinc finger and BTB domain containing 41 [Source:HGNC Symbol;Acc:HGNC:24819]	360023	3.155.915.577	3.128.698.772	3.897.732.156	3.800.803.073	-0.356403908	0.028520522	0.061593061
ENSG00000213047	DENND1B	DENN domain containing 1B [Source:HGNC Symbol;Acc:HGNC:28404]	163486	0.305893992	0.32189702	0.366507271	0.413091437	-0.32588963	0.021922511	0.049713928
ENSG00000151414	NEK7	NIMA related kinase 7 [Source:HGNC Symbol;Acc:HGNC:13386]	140609	3.015.408.089	2.441.925.149	5.567.134.036	4.574.040.604	-1.011.270.527	1.30E-05	0.000131495
ENSG00000162702	ZNF281	zinc finger protein 281 [Source:HGNC Symbol;Acc:HGNC:13075]	23528	9.291.861.444	8.550.791.268	1.036.282.364	1.114.207.608	-0.290103237	0.012497	0.031728762
ENSG00000118193	KIF14	kinesin family member 14 [Source:HGNC Symbol;Acc:HGNC:19181]	9928	5.021.407.909	5.592.556.082	0.229300417	0.199864275	4.590.865.925	2.44E-15	3.65E-12
ENSG00000118197	DDX59	DEAD-box helicase 59 [Source:HGNC Symbol;Acc:HGNC:25360]	83479	531.353.702	5.445.401.683	5.300.758.776	634.475.178	-0.10143139	0.361251958	0.467473657
ENSG00000118200	CAMSAP2	calmodulin regulated spectrin associated protein family member 2 [Source:HGNC Symbol;Acc:HGNC:29188]	23271	1.002.773.933	1.031.695.623	1.510.489.741	1.447.025.255	-0.531238844	2.59E-05	0.000226774
ENSG00000116852	KIF21B	kinesin family member 21B [Source:HGNC Symbol;Acc:HGNC:29442]	23046	1.005.128.815	0.858587144	0.727875014	0.83793303	0.139650887	0.330763946	0.437724267
ENSG00000116857	TMEM9	transmembrane protein 9 [Source:HGNC Symbol;Acc:HGNC:18823]	252839	6.901.902.725	6.184.459.119	5.711.237.911	6.733.390.421	-0.034614359	0.735833573	0.804301623
ENSG00000163395	IGFN1	immunoglobulin like and fibronectin type III domain containing 1 [Source:HGNC Symbol;Acc:HGNC:24607]	91156	0.103175924	0.12755504	0.01377203	0.060020317	1.780.346.831	0.001566394	0.005973862
ENSG00000174307	PHLDA3	pleckstrin homology like domain family A member 3 [Source:HGNC Symbol;Acc:HGNC:8934]	23612	3.307.988.476	2.766.193.761	3.267.579.538	4.090.245.004	-0.419491469	0.001858905	0.006867259
ENSG00000159176	CSRP1	cysteine and glycine rich protein 1 [Source:HGNC Symbol;Acc:HGNC:2469]	1465	2.477.158.146	2.330.367.606	2.572.953.136	270.464.592	-0.210714853	0.012051598	0.030761963
ENSG00000134369	NAV1	neuron navigator 1 [Source:HGNC Symbol;Acc:HGNC:15989]	89796	7.167.135.594	6.673.714.927	5.752.065.253	6.412.809.904	0.099896584	0.301307359	0.407339744
ENSG00000231871	IPO9-AS1	IPO9 antisense RNA 1 [Source:HGNC Symbol;Acc:HGNC:40892]		1.517.123.411	2.860.833.929	2.554.008.882	2.268.951.733	0.271318835	0.027963381	0.060626651
ENSG00000198700	IPO9	importin 9 [Source:HGNC Symbol;Acc:HGNC:19425]	55705	8.748.417.811	8.317.450.362	7.464.322.278	7.125.582.864	0.184360799	0.026565008	0.058203115
ENSG00000198892	SHISA4	shisa family member 4 [Source:HGNC Symbol;Acc:HGNC:27139]	149345	1.988.187.061	1.858.796.909	2.494.327.574	2.707.239.448	-0.42982197	0.013985911	0.034751825
ENSG00000134375	TIMM17A	translocase of inner mitochondrial membrane 17A [Source:HGNC Symbol;Acc:HGNC:17315]	10440	2.280.822.314	2.107.974.413	1.344.204.997	1.372.697.377	0.660761329	8.64E-06	9.66E-05
ENSG00000176393	RNPEP	arginyl aminopeptidase [Source:HGNC Symbol;Acc:HGNC:10078]	6051	1.203.727.025	1.145.728.892	1.107.936.247	109.739.361	0.028646585	0.765716389	0.828480474
ENSG00000143862	ARL8A	ADP ribosylation factor like GTPase 8A [Source:HGNC Symbol;Acc:HGNC:25192]	127829	2.098.478.146	194.975.359	1.664.394.784	185.943.855	0.131840737	0.404717233	0.51125709
ENSG00000077152	UBE2T	ubiquitin conjugating enzyme E2 T [Source:HGNC Symbol;Acc:HGNC:25009]	29089	1.372.423.863	116.090.656	297.687.921	1.707.056.727	2.383.031.291	1.75E-08	6.76E-07
ENSG00000077157	PPP1R12B	protein phosphatase 1 regulatory subunit 12B [Source:HGNC Symbol;Acc:HGNC:7619]	4660	1.520.498.179	1.610.160.541	115.542.006	1.140.849.257	0.427955623	0.001099007	0.004532885
ENSG00000236439	AC099336.2	ribosomal protein S27 (metallopanstimulin 1) (RPS27) pseudogene		2.242.344.298	292.713.991	3.289.281.895	3.173.653.679	-0.279729854	0.155373473	0.240039569
ENSG00000117139	KDM5B	lysine demethylase 5B [Source:HGNC Symbol;Acc:HGNC:18039]	10765	4.206.799.505	4.420.033.881	3.808.624.558	3.427.948.349	0.292498422	0.003216049	0.010635545
ENSG00000183155	RABIF	RAB interacting factor [Source:HGNC Symbol;Acc:HGNC:9797]	5877	4.590.352.069	5.723.914.291	4.120.047.249	4.863.004.193	0.287156366	0.067418968	0.122958511
ENSG00000117153	KLHL12	kelch like family member 12 [Source:HGNC Symbol;Acc:HGNC:19360]	59349	1.824.656.926	1.660.611.959	1.623.051.553	1.648.088.297	0.02394028	0.748341466	0.81462366
ENSG00000159346	ADIPOR1	adiponectin receptor 1 [Source:HGNC Symbol;Acc:HGNC:24040]	51094	3.329.309.032	3.289.278.808	294.738.864	3.029.076.731	0.165749966	0.043822568	0.086734301
ENSG00000159348	CYB5R1	cytochrome b5 reductase 1 [Source:HGNC Symbol;Acc:HGNC:13397]	51706	4.387.404.991	3.116.762.833	322.313.199	3.269.521.503	0.02684515	0.831366126	0.880120504
ENSG00000163444	TMEM183A	transmembrane protein 183A [Source:HGNC Symbol;Acc:HGNC:20173]	92703	7.766.600.762	8.322.601.236	1.000.922.805	9.874.451.827	-0.304928168	0.007143052	0.020247729
ENSG00000143847	PPFIA4	PTPRF interacting protein alpha 4 [Source:HGNC Symbol;Acc:HGNC:9248]	8497	1.505.749.886	152.576.782	1.289.239.056	1.105.005.763	0.341876063	0.0490906	0.095001191
ENSG00000163485	ADORA1	adenosine A1 receptor [Source:HGNC Symbol;Acc:HGNC:262]	134	0.160610768	0.245837407	0.079628687	0.173516145	0.550894722	0.158168053	0.243271598
ENSG00000133048	CHI3L1	chitinase 3 like 1 [Source:HGNC Symbol;Acc:HGNC:1932]	1116	3.902.266.041	3.669.401.921	3.916.946.329	4.320.987.339	3.113.709.823	2.66E-14	1.50E-11
ENSG00000159388	BTG2	BTG anti-proliferation factor 2 [Source:HGNC Symbol;Acc:HGNC:1131]	7832	1.255.625.177	0.653983679	0.786799012	0.527534396	0.276743758	0.380473968	0.487093637
ENSG00000058668	ATP2B4	ATPase plasma membrane Ca2+ transporting 4 [Source:HGNC Symbol;Acc:HGNC:817]	493	1.696.474.991	1.693.150.452	1.694.195.131	1.756.111.998	-0.053456409	0.489607621	0.591285805
ENSG00000058673	ZC3H11A	zinc finger CCCH-type containing 11A [Source:HGNC Symbol;Acc:HGNC:29093]	9877	1.678.090.461	1.615.387.454	192.808.081	176.585.524	-0.188081228	0.033510511	0.070094199
ENSG00000257315	ZBED6	zinc finger BED-type containing 6 [Source:HGNC Symbol;Acc:HGNC:33273]	100381270	3.999.123.103	3.575.762.928	5.045.119.035	5.475.434.658	-0.486773195	0.000676729	0.003111237
ENSG00000182004	SNRPE	small nuclear ribonucleoprotein polypeptide E [Source:HGNC Symbol;Acc:HGNC:11161]	6635	103.942.786	1.030.304.572	99.426.607	1.015.449.179	-0.069809273	0.631268539	0.716158411
ENSG00000143842	SOX13	SRY-box transcription factor 13 [Source:HGNC Symbol;Acc:HGNC:11192]	9580	1.516.268.934	1.249.695.573	1.484.216.482	1.470.093.327	-0.298319142	0.067863892	0.123533365
ENSG00000219133	AL592114.1	ribosomal protein L21 (RPL21) pseudogene		1.514.270.532	1.544.656.933	2.464.236.086	2.204.202.539	-0.566064403	0.001494878	0.005777767
ENSG00000158615	PPP1R15B	protein phosphatase 1 regulatory subunit 15B [Source:HGNC Symbol;Acc:HGNC:14951]	84919	1.235.343.679	1.170.352.669	1.584.980.679	1.660.212.928	-0.479383699	6.39E-05	0.00047558
ENSG00000133056	PIK3C2B	phosphatidylinositol-4-phosphate 3-kinase catalytic subunit type 2 beta [Source:HGNC Symbol;Acc:HGNC:8972]	5287	0.429011938	0.533538856	0.514021191	0.656602125	-0.244251238	0.229996503	0.328480194
ENSG00000198625	MDM4	MDM4 regulator of p53 [Source:HGNC Symbol;Acc:HGNC:6974]	4194	3.127.295.258	3.392.854.356	3.789.560.174	340.217.274	-0.179815393	0.216640683	0.312955101
ENSG00000163531	NFASC	neurofascin [Source:HGNC Symbol;Acc:HGNC:29866]	23114	8.385.911.734	8.518.866.846	4.557.696.949	5.025.589.128	0.788060143	3.55E-07	7.33E-06
ENSG00000117222	RBBP5	RB binding protein 5, histone lysine methyltransferase complex subunit [Source:HGNC Symbol;Acc:HGNC:9888]	5929	3.602.723.352	4.123.323.817	6.554.748.195	6.439.836.616	-0.687069128	5.72E-06	6.88E-05
ENSG00000133059	DSTYK	dual serine/threonine and tyrosine protein kinase [Source:HGNC Symbol;Acc:HGNC:29043]	25778	4.318.492.093	3.722.020.056	4.422.170.872	4.055.052.968	-0.17194267	0.185934091	0.276484415
ENSG00000133069	TMCC2	transmembrane and coiled-coil domain family 2 [Source:HGNC Symbol;Acc:HGNC:24239]	9911	0.742397102	0.706476622	1.220.444.715	0.701793841	-0.289784383	0.23925606	0.33944551
ENSG00000158711	ELK4	ETS transcription factor ELK4 [Source:HGNC Symbol;Acc:HGNC:3326]	2005	4.565.657.864	4.539.721.185	6.019.232.264	6.138.908.908	-0.432066936	0.000956992	0.004085381
ENSG00000069275	NUCKS1	nuclear casein kinase and cyclin dependent kinase substrate 1 [Source:HGNC Symbol;Acc:HGNC:29923]	64710	5.777.530.223	6.094.119.334	2.953.093.903	3.057.798.611	1.001.771.207	1.10E-08	4.71E-07
ENSG00000117280	RAB29	RAB29, member RAS oncogene family [Source:HGNC Symbol;Acc:HGNC:9789]	8934	1.166.701.232	1.121.338.696	124.652.125	1.166.114.987	-0.124116232	0.192259691	0.284284613
ENSG00000133065	SLC41A1	solute carrier family 41 member 1 [Source:HGNC Symbol;Acc:HGNC:19429]	254428	6.564.955.682	6.766.590.514	5.459.694.514	5.891.319.415	0.19556061	0.02871219	0.061890977
ENSG00000276600	RAB7B	RAB7B, member RAS oncogene family [Source:HGNC Symbol;Acc:HGNC:30513]	338382	0.339142566	0.45421729	1.086.458.472	0.739832643	-0.889320754	0.000431913	0.002175415
ENSG00000196550	FAM72A	family with sequence similarity 72 member A [Source:HGNC Symbol;Acc:HGNC:24044]	729533	2.931.569.747	3.407.113.455	0.94832967	0.844850938	1.922.482.341	1.54E-08	6.23E-07
ENSG00000266028	SRGAP2	SLIT-ROBO Rho GTPase activating protein 2 [Source:HGNC Symbol;Acc:HGNC:19751]	23380	3.350.722.229	3.514.455.988	5.953.590.497	5.905.447.581	-0.813900299	4.85E-07	9.34E-06
ENSG00000263528	IKBKE	inhibitor of nuclear factor kappa B kinase subunit epsilon [Source:HGNC Symbol;Acc:HGNC:14552]	9641	4.388.201.881	4.212.535.181	3.257.130.469	3.356.926.377	0.33727658	0.013421837	0.033618756
ENSG00000162888	C1orf147	chromosome 1 open reading frame 147 [Source:HGNC Symbol;Acc:HGNC:32061]		0.596411975	1.659.006.647	0.955316299	0.954111143	0.658552879	0.022411128	0.050608558
ENSG00000266094	RASSF5	Ras association domain family member 5 [Source:HGNC Symbol;Acc:HGNC:17609]	83593	1.083.858.898	0.977426753	147.953.906	1.803.261.456	-0.745907104	5.72E-05	0.000434463
ENSG00000143486	EIF2D	eukaryotic translation initiation factor 2D [Source:HGNC Symbol;Acc:HGNC:6583]	1939	5.735.731.828	6.420.238.686	7.076.732.943	7.146.712.378	-0.242322755	0.02323132	0.052074796
ENSG00000237605	DYRK3-AS1	DYRK3 antisense RNA 1 [Source:HGNC Symbol;Acc:HGNC:40199]		1.047.552.653	2.266.382.265	181.776.945	2.183.649.799	0.047192009	0.812838387	0.866327162
ENSG00000143479	DYRK3	dual specificity tyrosine phosphorylation regulated kinase 3 [Source:HGNC Symbol;Acc:HGNC:3094]	8444	1.771.367.711	1.635.040.595	1.594.247.302	1.439.585.463	0.099946409	0.336037201	0.443048009
ENSG00000162889	MAPKAPK2	MAPK activated protein kinase 2 [Source:HGNC Symbol;Acc:HGNC:6887]	9261	2.111.163.874	1.989.384.276	2.139.969.238	2.192.886.292	-0.095374667	0.242134592	0.342986487
ENSG00000162894	FCMR	Fc fragment of IgM receptor [Source:HGNC Symbol;Acc:HGNC:14315]	9214	204.769.935	1.535.803.238	1.065.983.264	2.013.134.615	0.159430613	0.668857156	0.749151484
ENSG00000123836	PFKFB2	6-phosphofructo-2-kinase/fructose-2,6-biphosphatase 2 [Source:HGNC Symbol;Acc:HGNC:8873]	5208	2.187.811.225	2.020.799.397	2.225.480.068	2.085.984.146	-0.038201445	0.744759127	0.812134989
ENSG00000180667	YOD1	YOD1 deubiquitinase [Source:HGNC Symbol;Acc:HGNC:25035]	55432	1.813.782.435	1.915.725.033	1.701.628.163	1.421.849.196	0.257819996	0.06666529	0.121802657
ENSG00000196352	CD55	CD55 molecule (Cromer blood group) [Source:HGNC Symbol;Acc:HGNC:2665]	1604	3.008.555.007	3.143.495.829	3.747.810.732	3.523.077.207	-0.253377263	0.036777088	0.075376429
ENSG00000117335	CD46	CD46 molecule [Source:HGNC Symbol;Acc:HGNC:6953]	4179	1.035.806.659	9.465.361.253	1.580.857.587	1.235.427.907	-0.563225682	0.000984002	0.004169076
ENSG00000076356	PLXNA2	plexin A2 [Source:HGNC Symbol;Acc:HGNC:9100]	5362	2.121.226.927	1.859.721.808	1.561.946.655	1.556.678.172	0.273950967	0.008699833	0.02361027
ENSG00000196878	LAMB3	laminin subunit beta 3 [Source:HGNC Symbol;Acc:HGNC:6490]	3914	2.908.592.691	2.870.809.189	1.631.957.922	1.762.559.739	0.663229472	8.78E-06	9.79E-05
ENSG00000123689	G0S2	G0/G1 switch 2 [Source:HGNC Symbol;Acc:HGNC:30229]	50486	2.642.733.352	2.662.016.721	1.599.253.906	1.574.493.719	0.811777728	0.001821896	0.00675387
ENSG00000117594	HSD11B1	hydroxysteroid 11-beta dehydrogenase 1 [Source:HGNC Symbol;Acc:HGNC:5208]	3290	432.179.602	4.085.807.954	0.330856405	0.360478932	3.590.784.446	2.23E-05	0.000199767
ENSG00000009790	TRAF3IP3	TRAF3 interacting protein 3 [Source:HGNC Symbol;Acc:HGNC:30766]	80342	0.086854159	0.216031604	0.193775125	0.117291317	0.401979428	0.125176233	0.202053722
ENSG00000162757	C1orf74	chromosome 1 open reading frame 74 [Source:HGNC Symbol;Acc:HGNC:26319]	148304	0.574824706	0.52241105	1.033.090.413	0.69863957	-0.688207398	0.00618866	0.017990922
ENSG00000117597	UTP25	UTP25 small subunit processor component [Source:HGNC Symbol;Acc:HGNC:28440]	27042	5.087.877.683	5.399.268.613	5.210.414.418	4.502.987.291	0.14499383	0.214113272	0.310038949
ENSG00000143469	SYT14	synaptotagmin 14 [Source:HGNC Symbol;Acc:HGNC:23143]	255928	1.917.631.911	2.164.418.378	3.045.806.882	2.974.960.893	-0.506416338	0.000514837	0.00251412
ENSG00000228110	ST13P19	ST13, Hsp70 interacting protein pseudogene 19 [Source:HGNC Symbol;Acc:HGNC:38862]		6.925.399.359	8.029.775.849	7.811.631.578	9.832.487.278	-0.138613897	0.535935743	0.633551562
ENSG00000054392	HHAT	hedgehog acyltransferase [Source:HGNC Symbol;Acc:HGNC:18270]	55733	0.970142662	1.221.751.018	1.658.317.467	1.478.283.878	-0.478909226	0.043883531	0.086809852
ENSG00000117625	RCOR3	REST corepressor 3 [Source:HGNC Symbol;Acc:HGNC:25594]	55758	3.479.611.452	3.909.536.708	3.890.752.935	3.959.162.472	-0.060833311	0.566616589	0.661023763
ENSG00000082512	TRAF5	TNF receptor associated factor 5 [Source:HGNC Symbol;Acc:HGNC:12035]	7188	0.596869634	0.428246746	0.628830089	0.624678318	-0.485405181	0.007573666	0.021192356
ENSG00000153363	LINC00467	long intergenic non-protein coding RNA 467 [Source:HGNC Symbol;Acc:HGNC:28227]		1.448.452.657	1.418.753.486	0.525194872	1.307.924.758	0.716347425	0.033793995	0.070561232
ENSG00000170385	SLC30A1	solute carrier family 30 member 1 [Source:HGNC Symbol;Acc:HGNC:11012]	7779	1.226.153.692	1.228.121.545	2.667.230.077	2.401.215.097	-10.259.725	2.97E-07	6.44E-06
ENSG00000117650	NEK2	NIMA related kinase 2 [Source:HGNC Symbol;Acc:HGNC:7745]	4751	933.326.411	103.904.302	0.593047189	0.422930888	4.158.468.061	3.76E-08	1.27E-06
ENSG00000123684	LPGAT1	lysophosphatidylglycerol acyltransferase 1 [Source:HGNC Symbol;Acc:HGNC:28985]	9926	6.087.180.194	6.227.903.676	7.727.722.445	7.562.150.715	-0.356897377	0.002859539	0.009677461
ENSG00000143493	INTS7	integrator complex subunit 7 [Source:HGNC Symbol;Acc:HGNC:24484]	25896	5.495.113.595	4.849.861.478	4.775.562.204	4.278.891.484	0.126538319	0.241280959	0.341942532
ENSG00000143476	DTL	denticleless E3 ubiquitin protein ligase homolog [Source:HGNC Symbol;Acc:HGNC:30288]	51514	1.525.727.623	1.047.909.451	0.237598331	0.332834392	1.918.083.039	2.18E-08	8.06E-07
ENSG00000220749	RPL21P28	ribosomal protein L21 pseudogene 28 [Source:HGNC Symbol;Acc:HGNC:36258]		2.750.413.804	233.738.351	297.725.874	3.252.102.107	-0.351226902	0.015778594	0.038157106
ENSG00000066027	PPP2R5A	protein phosphatase 2 regulatory subunit B'alpha [Source:HGNC Symbol;Acc:HGNC:9309]	5525	5.078.251.559	4.713.811.769	863.755.788	7.889.949.247	-0.831359447	3.37E-06	4.53E-05
ENSG00000065600	PACC1	proton activated chloride channel 1 [Source:HGNC Symbol;Acc:HGNC:25593]	55248	534.588.667	654.105.511	4.981.807.304	511.589.787	0.319373687	0.055199809	0.104423547
ENSG00000117691	NENF	neudesin neurotrophic factor [Source:HGNC Symbol;Acc:HGNC:30384]	29937	1.304.869.176	1.201.492.418	1.325.117.741	1.275.554.377	-0.102513975	0.346848546	0.453662
ENSG00000162772	ATF3	activating transcription factor 3 [Source:HGNC Symbol;Acc:HGNC:785]	467	2.187.401.103	1.998.765.368	3.733.741.829	3.802.532.239	-0.892406739	0.002245293	0.007990955
ENSG00000123685	BATF3	basic leucine zipper ATF-like transcription factor 3 [Source:HGNC Symbol;Acc:HGNC:28915]	55509	1.346.877.455	1.305.444.883	0.922568634	1.407.236.406	0.069876429	0.767075838	0.829465398
ENSG00000117697	NSL1	NSL1 component of MIS12 kinetochore complex [Source:HGNC Symbol;Acc:HGNC:24548]	25936	495.960.691	4.611.941.453	3.997.181.015	4.932.772.206	0.083275372	0.514231637	0.614053495
ENSG00000203705	TATDN3	TatD DNase domain containing 3 [Source:HGNC Symbol;Acc:HGNC:27010]	128387	3.427.031.361	4.589.859.995	3.435.910.576	388.751.976	0.15522415	0.39429751	0.500876843
ENSG00000198468	FLVCR1-DT	FLVCR1 divergent transcript [Source:HGNC Symbol;Acc:HGNC:39077]		1.911.389.021	1.769.066.917	0.755031283	0.763872023	1.108.562.997	0.043965916	0.0869164
ENSG00000162769	FLVCR1	feline leukemia virus subgroup C cellular receptor 1 [Source:HGNC Symbol;Acc:HGNC:24682]	28982	1.253.870.966	0.959613076	1.165.598.589	1.044.187.679	-0.153421382	0.340157365	0.447280367
ENSG00000174606	ANGEL2	angel homolog 2 [Source:HGNC Symbol;Acc:HGNC:30534]	90806	3.811.258.261	3.273.223.415	4.584.748.279	5.145.091.019	-0.579649343	3.26E-05	0.000273172
ENSG00000136643	RPS6KC1	ribosomal protein S6 kinase C1 [Source:HGNC Symbol;Acc:HGNC:10439]	26750	2.703.042.535	3.422.558.606	3.612.196.514	3.171.981.659	-0.118993889	0.416616706	0.522598772
ENSG00000117707	PROX1	prospero homeobox 1 [Source:HGNC Symbol;Acc:HGNC:9459]	5629	0.4308242	0.389480055	0.654140566	0.753433807	-0.793551708	0.000441475	0.002214058
ENSG00000143499	SMYD2	SET and MYND domain containing 2 [Source:HGNC Symbol;Acc:HGNC:20982]	56950	7.611.762.136	7.955.409.615	7.508.615.461	7.102.494.253	0.082022847	0.341504993	0.448617086
ENSG00000152104	PTPN14	protein tyrosine phosphatase non-receptor type 14 [Source:HGNC Symbol;Acc:HGNC:9647]	5784	5.436.195.987	4.669.219.911	4.528.295.693	4.521.775.381	0.070758411	0.395250888	0.501920531
ENSG00000117724	CENPF	centromere protein F [Source:HGNC Symbol;Acc:HGNC:1857]	1063	2.400.297.413	2.505.252.992	1.384.568.487	1.726.259.289	3.991.390.866	5.75E-15	5.48E-12
ENSG00000136636	KCTD3	potassium channel tetramerization domain containing 3 [Source:HGNC Symbol;Acc:HGNC:21305]	51133	7.998.698.356	7.446.662.689	7.041.444.112	811.449.363	-0.013734109	0.901169124	0.931481809
ENSG00000092978	GPATCH2	G-patch domain containing 2 [Source:HGNC Symbol;Acc:HGNC:25499]	55105	1.937.787.064	1.910.023.477	1.964.637.044	1.934.715.826	-0.089865115	0.463472721	0.568144692
ENSG00000162814	SPATA17	spermatogenesis associated 17 [Source:HGNC Symbol;Acc:HGNC:25184]	128153	0.531352051	0.494198279	0.768358773	0.753436933	-0.860713502	0.175170485	0.263620853
ENSG00000067533	RRP15	ribosomal RNA processing 15 homolog [Source:HGNC Symbol;Acc:HGNC:24255]	51018	3.537.535.053	3.708.599.802	3.238.598.602	3.551.622.145	0.11392798	0.346521762	0.453379611
ENSG00000092969	TGFB2	transforming growth factor beta 2 [Source:HGNC Symbol;Acc:HGNC:11768]	7042	1.035.152.371	9.800.994.768	3.304.196.309	3.900.033.066	1.439.670.912	6.88E-09	3.22E-07
ENSG00000281453	TGFB2-OT1	TGFB2 overlapping transcript 1 [Source:HGNC Symbol;Acc:HGNC:50629]		5.014.906.815	4.696.866.213	2.069.039.045	2.055.378.477	1.166.026.024	5.80E-05	0.000439457
ENSG00000228063	LYPLAL1-DT	LYPLAL1 divergent transcript [Source:HGNC Symbol;Acc:HGNC:50560]		650.806.369	1.351.918.983	1.935.966.953	185.819.255	-0.535710824	0.004989626	0.015152868
ENSG00000143353	LYPLAL1	lysophospholipase like 1 [Source:HGNC Symbol;Acc:HGNC:20440]	127018	8.850.866.311	9.422.458.371	128.268.767	1.219.774.334	-0.46572193	0.005423297	0.016179628
ENSG00000215817	ZC3H11B	zinc finger CCCH-type containing 11B [Source:HGNC Symbol;Acc:HGNC:25659]	643136	2.105.176.824	2.467.380.665	2.671.434.577	2.860.612.923	-0.263599856	0.187213402	0.27808644
ENSG00000136628	EPRS1	glutamyl-prolyl-tRNA synthetase 1 [Source:HGNC Symbol;Acc:HGNC:3418]	2058	6.178.939.175	6.108.571.834	5.440.616.889	5.297.263.261	0.177292493	0.03236322	0.068237755
ENSG00000162813	BPNT1	3'(2'), 5'-bisphosphate nucleotidase 1 [Source:HGNC Symbol;Acc:HGNC:1096]	10380	4.046.564.391	3.682.023.247	3.591.310.058	2.920.037.606	0.18064601	0.28045642	0.385305141
ENSG00000067704	IARS2	isoleucyl-tRNA synthetase 2, mitochondrial [Source:HGNC Symbol;Acc:HGNC:29685]	55699	1.971.683.243	2.031.542.929	2.808.408.198	2.492.405.285	-0.41501594	0.000835309	0.003681449
ENSG00000232134	RPS15AP12	ribosomal protein S15a pseudogene 12 [Source:HGNC Symbol;Acc:HGNC:36759]		1.123.931.508	9.416.797.912	7.990.449.368	7.885.876.138	0.19984651	0.368632811	0.4749674
ENSG00000118873	RAB3GAP2	RAB3 GTPase activating non-catalytic protein subunit 2 [Source:HGNC Symbol;Acc:HGNC:17168]	25782	8.236.439.081	7.893.623.102	8.222.917.677	7.566.276.447	0.034353403	0.677720435	0.756188103
ENSG00000218283	MORF4L1P1	mortality factor 4 like 1 pseudogene 1 [Source:HGNC Symbol;Acc:HGNC:20400]		6.253.181.857	6.452.721.889	4.259.206.425	39.763.212	0.649246004	4.57E-06	5.74E-05
ENSG00000116141	MARK1	microtubule affinity regulating kinase 1 [Source:HGNC Symbol;Acc:HGNC:6896]	4139	1.491.127.333	1.616.686.148	2.063.826.511	1.543.819.624	-0.113215764	0.628308148	0.713437394
ENSG00000257551	HLX-AS1	HLX antisense RNA 1 [Source:HGNC Symbol;Acc:HGNC:42509]		1.707.992.211	5.261.324.415	5.038.459.203	3.552.072.745	0.186935249	0.417854239	0.523727145
ENSG00000136630	HLX	H2.0 like homeobox [Source:HGNC Symbol;Acc:HGNC:4978]	3142	1.342.162.006	1.228.720.117	1.179.236.138	1.124.214.478	0.162698424	0.326588753	0.433478438
ENSG00000143507	DUSP10	dual specificity phosphatase 10 [Source:HGNC Symbol;Acc:HGNC:3065]	11221	6.665.858.687	7.645.963.068	6.642.409.738	7.299.512.814	0.05245239	0.72326927	0.79396945
ENSG00000143512	HHIPL2	HHIP like 2 [Source:HGNC Symbol;Acc:HGNC:25842]	79802	3.332.999.576	3.015.105.354	2.181.533.075	2.128.111.688	0.489036222	0.005716839	0.016871554
ENSG00000143498	TAF1A	TATA-box binding protein associated factor, RNA polymerase I subunit A [Source:HGNC Symbol;Acc:HGNC:11532]	9015	2.491.190.711	3.291.992.157	1.844.414.934	1.255.969.198	0.974389762	0.000348939	0.001845345
ENSG00000154305	MIA3	MIA SH3 domain ER export factor 3 [Source:HGNC Symbol;Acc:HGNC:24008]	375056	1.989.190.433	2.276.678.327	2.265.620.909	2.110.978.472	0.050489664	0.643189064	0.726998493
ENSG00000272750	AL592148.3	novel transcript, antisense to MIA3		8.067.842.571	1.450.447.669	1.828.796.483	1.367.290.504	-0.061252752	0.487961571	0.589845016
ENSG00000186063	AIDA	axin interactor, dorsalization associated [Source:HGNC Symbol;Acc:HGNC:25761]	64853	22.542.149	2.243.079.201	2.220.146.652	2.259.975.305	0.02671893	0.727241556	0.797353822
ENSG00000162819	BROX	BRO1 domain and CAAX motif containing [Source:HGNC Symbol;Acc:HGNC:26512]	148362	1.691.488.479	1.593.041.206	2.104.202.445	1.923.883.781	-0.299451836	0.003568168	0.011571862
ENSG00000228106	AL392172.1	novel transcript		2.383.759.568	2.289.030.271	2.419.419.701	1.530.602.313	0.324933879	0.151624789	0.235754188
ENSG00000154309	DISP1	dispatched RND transporter family member 1 [Source:HGNC Symbol;Acc:HGNC:19711]	84976	0.89334784	0.88538808	0.945612851	1.148.504.721	-0.261771378	0.083742315	0.146201205
ENSG00000162909	CAPN2	calpain 2 [Source:HGNC Symbol;Acc:HGNC:1479]	824	568.844.358	5.405.231.847	5.501.964.144	5.754.705.296	-0.067243227	0.419839689	0.525696705
ENSG00000143514	TP53BP2	tumor protein p53 binding protein 2 [Source:HGNC Symbol;Acc:HGNC:12000]	7159	1.308.135.012	1.330.659.594	1.164.217.658	1.277.557.151	0.086060546	0.418987326	0.524736227
ENSG00000272645	GTF2IP20	general transcription factor IIi pseudogene 20 [Source:HGNC Symbol;Acc:HGNC:51732]		315.612.739	3.272.422.052	1.971.930.509	2.004.069.623	0.562287576	0.006358341	0.018351143
ENSG00000185495	AC138393.1	septin 7 (SEPT7) pseudogene		1.520.118.958	1.431.208.898	0.757765646	0.954364035	0.731971587	0.010646007	0.027769657
ENSG00000143756	FBXO28	F-box protein 28 [Source:HGNC Symbol;Acc:HGNC:29046]	23219	520.256.575	5.604.113.636	7.592.161.853	6.737.846.669	-0.378154998	0.001436505	0.00559473
ENSG00000143753	DEGS1	delta 4-desaturase, sphingolipid 1 [Source:HGNC Symbol;Acc:HGNC:13709]	8560	2.527.305.548	2.353.006.715	2.557.664.719	2.367.395.817	-0.050452279	0.530850468	0.629076591
ENSG00000237101	AC092809.5	novel transcript		2.689.280.857	3.309.746.359	3.405.345.175	3.297.987.145	0.268415783	0.279342295	0.384190216
ENSG00000143748	NVL	nuclear VCP like [Source:HGNC Symbol;Acc:HGNC:8070]	4931	4.075.759.846	40.672.734	3.709.583.369	3.437.344.747	0.200040438	0.075105536	0.133899829
ENSG00000143771	CNIH4	cornichon family AMPA receptor auxiliary protein 4 [Source:HGNC Symbol;Acc:HGNC:25013]	29097	8.940.726.114	7.780.840.729	952.467.965	8.202.109.556	-0.13338321	0.21565521	0.311767983
ENSG00000162923	WDR26	WD repeat domain 26 [Source:HGNC Symbol;Acc:HGNC:21208]	80232	1.075.274.066	1.131.703.214	1.237.016.572	1.210.738.249	-0.141564355	0.190729452	0.28240563
ENSG00000143786	CNIH3	cornichon family AMPA receptor auxiliary protein 3 [Source:HGNC Symbol;Acc:HGNC:26802]	149111	4.457.148.229	4.174.621.173	4.598.762.417	4.441.127.538	-0.14950866	0.120841565	0.196346602
ENSG00000233384	CNIH3-AS2	CNIH3 antisense RNA 2 [Source:HGNC Symbol;Acc:HGNC:41162]		5.488.037.502	7.030.614.328	8.280.988.268	135.336.135	-0.482653402	0.064070153	0.117939276
ENSG00000229400	CNIH3-AS1	CNIH3 antisense RNA 1 [Source:HGNC Symbol;Acc:HGNC:41163]		4.710.344.587	823.197.351	1.255.949.887	8.471.039.562	-0.304655005	0.054651121	0.103616785
ENSG00000143815	LBR	lamin B receptor [Source:HGNC Symbol;Acc:HGNC:6518]	3930	4.829.033.636	5.487.640.865	3.808.908.052	3.458.275.469	0.529637793	8.01E-05	0.000569594
ENSG00000154380	ENAH	ENAH actin regulator [Source:HGNC Symbol;Acc:HGNC:18271]	55740	1.648.308.153	1.650.048.278	9.577.274.768	8.655.755.665	0.859897249	1.72E-06	2.67E-05
ENSG00000143742	SRP9	signal recognition particle 9 [Source:HGNC Symbol;Acc:HGNC:11304]	6726	4.869.211.011	5.030.784.045	5.764.847.362	5.628.693.555	-0.22022336	0.024048044	0.053551008
ENSG00000143819	EPHX1	epoxide hydrolase 1 [Source:HGNC Symbol;Acc:HGNC:3401]	2052	1.000.707.733	1.006.477.752	2.162.285.563	2.471.863.063	-1.205.615.755	1.61E-07	3.95E-06
ENSG00000196187	TMEM63A	transmembrane protein 63A [Source:HGNC Symbol;Acc:HGNC:29118]	9725	1.539.266.237	1.569.522.876	1.387.960.593	1.406.724.375	0.131346051	0.256106242	0.35834647
ENSG00000255835	AL117348.2	novel protein		6.957.838.934	5.547.793.852	5.373.467.039	5.630.813.279	0.017508825	0.895723156	0.927565486
ENSG00000143811	PYCR2	pyrroline-5-carboxylate reductase 2 [Source:HGNC Symbol;Acc:HGNC:30262]	29920	8.231.260.665	713.304.283	7.010.331.312	7.108.026.394	0.046953137	0.590003028	0.680387991
ENSG00000143751	SDE2	SDE2 telomere maintenance homolog [Source:HGNC Symbol;Acc:HGNC:26643]	163859	5.566.875.555	5.475.518.011	5.289.207.827	5.648.425.248	0.043365457	0.717548667	0.78934484
ENSG00000163041	H3-3A	H3.3 histone A [Source:HGNC Symbol;Acc:HGNC:4764]	3020	1.567.138.393	1.251.242.024	1.016.658.983	1.091.791.647	0.323338226	0.003057812	0.010243804
ENSG00000182827	ACBD3	acyl-CoA binding domain containing 3 [Source:HGNC Symbol;Acc:HGNC:15453]	64746	2.907.911.635	2.652.789.512	2.546.299.744	2.250.924.618	0.212356803	0.039069096	0.079072364
ENSG00000234478	ACBD3-AS1	ACBD3 antisense RNA 1 [Source:HGNC Symbol;Acc:HGNC:40701]		3.091.497.826	5.873.698.964	5.286.559.692	5.063.257.881	0.233306958	0.046284237	0.090571106
ENSG00000183814	LIN9	lin-9 DREAM MuvB core complex component [Source:HGNC Symbol;Acc:HGNC:30830]	286826	1.623.592.325	1.681.609.219	0.601033457	0.368350714	1.825.743.762	9.35E-08	2.58E-06
ENSG00000143799	PARP1	poly(ADP-ribose) polymerase 1 [Source:HGNC Symbol;Acc:HGNC:270]	142	1.337.976.866	1.383.272.634	858.865.199	9.902.845.851	0.557365987	8.53E-05	0.000600789
ENSG00000203685	STUM	stum, mechanosensory transduction mediator homolog [Source:HGNC Symbol;Acc:HGNC:30491]	375057	0	0	0	0	-0.359481204	0.498510955	0.599803594
ENSG00000143772	ITPKB	inositol-trisphosphate 3-kinase B [Source:HGNC Symbol;Acc:HGNC:6179]	3707	0.751676788	0.658949769	0.521739923	0.542614038	0.300856111	0.283349565	0.388754072
ENSG00000143801	PSEN2	presenilin 2 [Source:HGNC Symbol;Acc:HGNC:9509]	5664	6.022.812.085	5.697.979.712	5.381.207.768	6.638.275.898	-0.111078802	0.369469195	0.475916149
ENSG00000163050	COQ8A	coenzyme Q8A [Source:HGNC Symbol;Acc:HGNC:16812]	56997	0.887971941	0.776329276	1.262.646.262	1.025.941.749	-0.527121655	0.002097096	0.007566032
ENSG00000143776	CDC42BPA	CDC42 binding protein kinase alpha [Source:HGNC Symbol;Acc:HGNC:1737]	8476	1.593.429.742	1.598.053.339	1.857.978.618	1.924.729.232	-0.268824537	0.014440859	0.035636691
ENSG00000233706	AL353689.2	novel transcript		4.305.343.729	7.346.774.082	1.080.810.122	871.821.028	-0.30160896	0.014701878	0.036111701
ENSG00000181450	ZNF678	zinc finger protein 678 [Source:HGNC Symbol;Acc:HGNC:28652]	339500	0.443533103	0.520064002	0.655094445	0.513286012	-0.236851262	0.152833106	0.237232527
ENSG00000143740	SNAP47	synaptosome associated protein 47 [Source:HGNC Symbol;Acc:HGNC:30669]	116841	3.419.670.362	506.931.771	4.742.124.292	4.144.412.038	0.20831975	0.047565754	0.092685999
ENSG00000081692	JMJD4	jumonji domain containing 4 [Source:HGNC Symbol;Acc:HGNC:25724]	65094	2.585.065.012	1.790.795.896	0.928084803	1.263.973.636	0.820955071	0.00049227	0.002421643
ENSG00000143761	ARF1	ADP ribosylation factor 1 [Source:HGNC Symbol;Acc:HGNC:652]	375	1.055.678.699	9.874.013.837	8.729.609.104	8.732.679.952	0.149430677	0.079273343	0.139873613
ENSG00000143793	C1orf35	chromosome 1 open reading frame 35 [Source:HGNC Symbol;Acc:HGNC:19032]	79169	1.629.451.529	2.107.604.235	1.510.588.354	1.835.739.798	0.370289667	0.052700633	0.100657747
ENSG00000162910	MRPL55	mitochondrial ribosomal protein L55 [Source:HGNC Symbol;Acc:HGNC:16686]	128308	7.189.053.322	6.350.631.312	566.233.429	7.326.043.025	-0.147249306	0.387338346	0.493972297
ENSG00000143774	GUK1	guanylate kinase 1 [Source:HGNC Symbol;Acc:HGNC:4693]	2987	3.009.959.428	2.720.222.125	1.832.832.448	2.185.466.148	0.443276819	0.000302164	0.001643616
ENSG00000181873	IBA57	iron-sulfur cluster assembly factor IBA57 [Source:HGNC Symbol;Acc:HGNC:27302]	200205	0.366986838	0.35287856	0.236764629	0.320229743	0.311511687	0.110181206	0.182093596
ENSG00000154370	TRIM11	tripartite motif containing 11 [Source:HGNC Symbol;Acc:HGNC:16281]	81559	2.841.887.475	2.562.720.369	2.328.168.699	2.632.943.552	0.018703125	0.864054497	0.90404713
ENSG00000270094	AL670729.1	novel transcript, antisense to TRIM11		162.269.935	2.683.084.824	2.711.506.096	2.007.392.019	0.323461285	0.024522679	0.054466732
ENSG00000181218	H2AW	H2A.W histone [Source:HGNC Symbol;Acc:HGNC:20507]	92815	7.198.566.947	6.043.686.039	7.830.391.476	9.750.250.264	-0.464252344	0.01124222	0.029046374
ENSG00000168159	RNF187	ring finger protein 187 [Source:HGNC Symbol;Acc:HGNC:27146]	149603	7.502.526.064	6.617.785.838	9.158.357.084	1.043.767.754	-0.562384099	6.64E-06	7.73E-05
ENSG00000234975	FTH1P2	ferritin heavy chain 1 pseudogene 2 [Source:HGNC Symbol;Acc:HGNC:3989]		48.714.123	4.384.327.318	7.698.004.282	7.235.171.828	-0.759889777	0.001499808	0.005793883
ENSG00000168118	RAB4A	RAB4A, member RAS oncogene family [Source:HGNC Symbol;Acc:HGNC:9781]	5867	5.316.396.661	5.641.773.527	4.411.002.248	5.574.881.103	0.01549097	0.936418425	0.955802982
ENSG00000154429	CCSAP	centriole, cilia and spindle associated protein [Source:HGNC Symbol;Acc:HGNC:29578]	126731	2.471.938.974	236.478.177	2.317.896.612	1.654.588.513	0.283670562	0.086882496	0.150510712
ENSG00000069248	NUP133	nucleoporin 133 [Source:HGNC Symbol;Acc:HGNC:18016]	55746	6.832.418.314	5.825.118.368	5.722.156.083	6.847.459.371	-0.106684172	0.304083	0.410291835
ENSG00000135776	ABCB10	ATP binding cassette subfamily B member 10 [Source:HGNC Symbol;Acc:HGNC:41]	23456	1.722.790.663	1.520.582.847	1.894.839.352	1.815.452.422	-0.308500982	0.084093386	0.146646084
ENSG00000135801	TAF5L	TATA-box binding protein associated factor 5 like [Source:HGNC Symbol;Acc:HGNC:17304]	27097	4.214.121.829	329.401.805	3.461.109.561	3.544.166.044	-0.024699031	0.82457686	0.874634714
ENSG00000135763	URB2	URB2 ribosome biogenesis homolog [Source:HGNC Symbol;Acc:HGNC:28967]	9816	1.618.422.947	1.523.738.224	1.557.118.341	1.726.826.839	-0.178604132	0.196246139	0.288694233
ENSG00000143641	GALNT2	polypeptide N-acetylgalactosaminyltransferase 2 [Source:HGNC Symbol;Acc:HGNC:4124]	2590	2.369.536.439	2.185.555.031	7.499.411.847	88.048.015	1.438.903.696	3.01E-10	2.46E-08
ENSG00000224407	AL136988.1	novel transcript		5.709.789.742	1.128.929.451	5.172.881.481	3.268.540.831	1.537.098.665	1.21E-09	7.37E-08
ENSG00000135775	COG2	component of oligomeric golgi complex 2 [Source:HGNC Symbol;Acc:HGNC:6546]	22796	1.951.683.255	1.848.576.269	1.708.587.888	2.160.742.401	-0.063911846	0.616530317	0.703155619
ENSG00000119280	C1orf198	chromosome 1 open reading frame 198 [Source:HGNC Symbol;Acc:HGNC:25900]	84886	4.061.784.847	2.969.537.011	4.332.396.129	3.804.411.252	-0.340721251	0.076857335	0.13635286
ENSG00000143643	TTC13	tetratricopeptide repeat domain 13 [Source:HGNC Symbol;Acc:HGNC:26204]	79573	5.182.410.078	6.084.716.581	5.387.754.095	5.395.344.889	0.072811255	0.50838205	0.609083032
ENSG00000173409	ARV1	ARV1 homolog, fatty acid homeostasis modulator [Source:HGNC Symbol;Acc:HGNC:29561]	64801	1.403.441.813	1.270.380.575	9.069.495.052	9.424.035.613	0.47660009	0.00029709	0.00162203
ENSG00000143633	C1orf131	chromosome 1 open reading frame 131 [Source:HGNC Symbol;Acc:HGNC:25332]	128061	1.740.934.089	1.641.673.183	1.263.871.875	1.712.890.931	0.134044484	0.367328843	0.473596312
ENSG00000116906	GNPAT	glyceronephosphate O-acyltransferase [Source:HGNC Symbol;Acc:HGNC:4416]	8443	1.421.336.966	1.587.019.728	1.956.275.823	192.515.972	-0.338228438	0.001736211	0.006491513
ENSG00000116903	EXOC8	exocyst complex component 8 [Source:HGNC Symbol;Acc:HGNC:24659]	149371	2.488.846.061	2.500.003.742	3.926.162.673	3.422.146.661	-0.597313545	0.000373263	0.001943619
ENSG00000010072	SPRTN	SprT-like N-terminal domain [Source:HGNC Symbol;Acc:HGNC:25356]	83932	1.937.527.161	246.411.312	2.344.994.722	1.908.516.012	0.196885057	0.128022637	0.205863102
ENSG00000135766	EGLN1	egl-9 family hypoxia inducible factor 1 [Source:HGNC Symbol;Acc:HGNC:1232]	54583	1.011.234.832	1.036.154.547	1.272.422.576	1.134.852.017	-0.227688662	0.013740339	0.034223934
ENSG00000270106	TSNAX-DISC1	TSNAX-DISC1 readthrough (NMD candidate) [Source:HGNC Symbol;Acc:HGNC:49177]		1.473.353.359	2.009.484.951	2.040.622.221	1.916.659.489	-0.192237234	0.338538306	0.445638616
ENSG00000116918	TSNAX	translin associated factor X [Source:HGNC Symbol;Acc:HGNC:12380]	7257	5.123.087.195	5.881.204.998	6.670.733.447	4.806.482.027	0.000664235	0.996543873	0.997853736
ENSG00000162946	DISC1	DISC1 scaffold protein [Source:HGNC Symbol;Acc:HGNC:2888]	27185	0.171368287	0.144694486	0.27150939	0.190168976	-0.610711479	0.055413604	0.104723601
ENSG00000116991	SIPA1L2	signal induced proliferation associated 1 like 2 [Source:HGNC Symbol;Acc:HGNC:23800]	57568	3.530.018.216	4.093.879.688	3.369.558.077	3.154.938.409	0.280703618	0.017376964	0.041219901
ENSG00000212916	MAP10	microtubule associated protein 10 [Source:HGNC Symbol;Acc:HGNC:29265]	54627	0.875175986	0.84247032	1.091.531.289	1.137.552.307	-0.436563383	0.054247587	0.102960321
ENSG00000135778	NTPCR	nucleoside-triphosphatase, cancer-related [Source:HGNC Symbol;Acc:HGNC:28204]	84284	1.564.858.714	1.746.526.768	2.062.882.242	196.089.716	-0.199293673	0.031424799	0.066674313
ENSG00000135749	PCNX2	pecanex 2 [Source:HGNC Symbol;Acc:HGNC:8736]	80003	5.001.153.261	5.020.077.925	5.948.569.848	6.217.968.028	-0.296942243	0.002051658	0.007424956
ENSG00000143674	MAP3K21	mitogen-activated protein kinase kinase kinase 21 [Source:HGNC Symbol;Acc:HGNC:29798]	84451	1.020.393.729	135.035.497	1.686.325.554	1.676.542.764	-0.399116495	0.023588218	0.052727226
ENSG00000235605	AL355472.1	ribosomal protein S15 (RPS15) pseudogene		2.855.599.586	2.908.610.968	2.958.941.742	3.880.923.315	-0.230414417	0.215892899	0.312022786
ENSG00000236358	AL355472.2	novel transcript		3.088.141.982	3.570.570.755	390.701.066	4.293.620.305	0.063244358	0.81556187	0.868173341
ENSG00000231663	COA6-AS1	COA6 antisense RNA 1 [Source:HGNC Symbol;Acc:HGNC:40825]		5.853.215.045	8.511.211.685	107.372.014	8.852.944.624	-0.140991752	0.518432829	0.61754138
ENSG00000168275	COA6	cytochrome c oxidase assembly factor 6 [Source:HGNC Symbol;Acc:HGNC:18025]	388753	8.644.451.587	8.606.362.777	1.061.969.219	9.979.559.551	-0.278804181	0.038234831	0.077641727
ENSG00000059588	TARBP1	TAR (HIV-1) RNA binding protein 1 [Source:HGNC Symbol;Acc:HGNC:11568]	6894	2.210.573.827	2.153.952.637	2.672.204.221	2.629.700.715	-0.325929315	0.006842025	0.019514244
ENSG00000168264	IRF2BP2	interferon regulatory factor 2 binding protein 2 [Source:HGNC Symbol;Acc:HGNC:21729]	359948	123.965.742	119.682.395	1.829.688.214	1.812.627.561	-0.637901029	6.49E-05	0.000481871
ENSG00000228830	AL160408.2	novel transcript		2.969.441.811	5.352.231.545	1.085.926.739	8.526.046.313	-0.780840575	1.48E-06	2.35E-05
ENSG00000173726	TOMM20	translocase of outer mitochondrial membrane 20 [Source:HGNC Symbol;Acc:HGNC:20947]	9804	3.123.434.095	3.196.685.739	4.018.441.906	33.499.834	-0.22790343	0.042504463	0.084520751
ENSG00000188739	RBM34	RNA binding motif protein 34 [Source:HGNC Symbol;Acc:HGNC:28965]	23029	6.455.969.144	6.846.908.398	6.351.794.655	6.570.084.615	0.06482491	0.642046305	0.72600694
ENSG00000054267	ARID4B	AT-rich interaction domain 4B [Source:HGNC Symbol;Acc:HGNC:15550]	51742	5.028.142.119	4.815.159.543	4.965.321.099	5.180.022.244	-0.071464829	0.516794916	0.616151415
ENSG00000152904	GGPS1	geranylgeranyl diphosphate synthase 1 [Source:HGNC Symbol;Acc:HGNC:4249]	9453	5.928.391.638	6.390.376.877	9.024.298.819	682.531.384	-0.348851008	0.027620815	0.060084342
ENSG00000162885	B3GALNT2	beta-1,3-N-acetylgalactosaminyltransferase 2 [Source:HGNC Symbol;Acc:HGNC:28596]	148789	1.606.319.945	1.806.917.875	1.404.660.093	1.689.842.458	0.121219669	0.44663329	0.552211702
ENSG00000143669	LYST	lysosomal trafficking regulator [Source:HGNC Symbol;Acc:HGNC:1968]	1130	3.136.450.257	3.165.990.846	3.671.574.624	34.781.803	-0.124797751	0.193874156	0.286088778
ENSG00000235674	LDHAP2	lactate dehydrogenase A pseudogene 2 [Source:HGNC Symbol;Acc:HGNC:6537]		6.833.702.845	8.760.203.852	7.199.625.714	8.305.654.175	0.051059999	0.758442041	0.822581359
ENSG00000077585	GPR137B	G protein-coupled receptor 137B [Source:HGNC Symbol;Acc:HGNC:11862]	7107	4.747.611.783	4.350.571.495	4.408.218.592	4.881.635.152	-0.182480217	0.192429684	0.284398408
ENSG00000086619	ERO1B	endoplasmic reticulum oxidoreductase 1 beta [Source:HGNC Symbol;Acc:HGNC:14355]	56605	3.856.443.147	4.312.154.233	4.637.646.918	3.662.482.087	0.152721662	0.459179785	0.56428966
ENSG00000116977	LGALS8	galectin 8 [Source:HGNC Symbol;Acc:HGNC:6569]	3964	9.774.447.163	106.107.577	1.299.151.459	1.220.747.734	-0.174361399	0.153662011	0.2381683
ENSG00000223776	LGALS8-AS1	LGALS8 antisense RNA 1 [Source:HGNC Symbol;Acc:HGNC:40340]		2.639.944.034	3.624.098.101	4.237.399.316	4.117.673.895	-0.045773255	0.869917435	0.908808423
ENSG00000230325	AL359921.1	novel transcript		6.131.657.461	8.994.308.641	1.227.144.397	1.171.405.478	-0.33792718	0.025596032	0.0563801
ENSG00000119285	HEATR1	HEAT repeat containing 1 [Source:HGNC Symbol;Acc:HGNC:25517]	55127	1.148.202.435	1.232.517.073	1.632.532.412	1.470.304.144	-0.315264711	0.002035959	0.007377304
ENSG00000116984	MTR	5-methyltetrahydrofolate-homocysteine methyltransferase [Source:HGNC Symbol;Acc:HGNC:7468]	4548	5.884.238.893	578.606.511	4.342.458.803	434.763.665	0.39819858	0.000149987	0.00094489
ENSG00000237991	RPL35P1	ribosomal protein L35 pseudogene 1 [Source:HGNC Symbol;Acc:HGNC:36695]		2.585.923.288	3.277.830.459	2.593.124.333	2.587.969.509	0.256802173	0.063613272	0.117275752
ENSG00000198626	RYR2	ryanodine receptor 2 [Source:HGNC Symbol;Acc:HGNC:10484]	6262	0.04868311	0.130403628	0.065704753	0.020453568	1.486.636.789	0.006303612	0.018220799
ENSG00000155816	FMN2	formin 2 [Source:HGNC Symbol;Acc:HGNC:14074]	56776	0.684659719	0.651183109	0.774820567	0.769153152	-0.324174663	0.028431274	0.061426388
ENSG00000228818	AL359918.2	proteasome 26S non-ATPase subunit 2 (PSMD2) pseudogene		0.813117321	0.686554058	0.52144348	0.735226822	0.083104498	0.682960309	0.760642052
ENSG00000182901	RGS7	regulator of G protein signaling 7 [Source:HGNC Symbol;Acc:HGNC:10003]	6000	2.946.717.205	2.797.568.661	2.265.386.725	2.609.254.085	0.284617392	0.161225912	0.246803778
ENSG00000091483	FH	fumarate hydratase [Source:HGNC Symbol;Acc:HGNC:3700]	2271	2.610.505.023	2.895.025.978	1.702.116.159	1.701.737.117	0.711598441	5.51E-06	6.68E-05
ENSG00000117009	KMO	kynurenine 3-monooxygenase [Source:HGNC Symbol;Acc:HGNC:6381]	8564	1.132.054.709	2.252.599.973	2.273.093.677	1.895.677.021	0.106838062	0.333178292	0.440377384
ENSG00000054277	OPN3	opsin 3 [Source:HGNC Symbol;Acc:HGNC:14007]	23596	2.514.351.113	1.758.582.035	2.326.952.892	1.637.375.881	-0.063191177	0.758040296	0.82232125
ENSG00000203668	CHML	CHM like Rab escort protein [Source:HGNC Symbol;Acc:HGNC:1941]	1122	4.537.641.583	4.667.157.439	473.852.001	5.162.773.357	-0.07981766	0.363442432	0.469869232
ENSG00000174371	EXO1	exonuclease 1 [Source:HGNC Symbol;Acc:HGNC:3511]	9156	2.903.380.479	2.861.957.146	0.32243848	0.219567079	3.378.060.742	3.18E-12	6.48E-10
ENSG00000143702	CEP170	centrosomal protein 170 [Source:HGNC Symbol;Acc:HGNC:28920]	9859	7.724.003.413	8.107.914.913	8.247.301.474	7.309.788.093	0.034284112	0.723573624	0.794205585
ENSG00000227230	AL606534.1	novel transcript		7.482.187.203	112.272.022	1.166.109.915	1.244.318.907	-0.014807611	0.926041483	0.949025744
ENSG00000232085	AL606534.2	novel transcript, antisense to CEP170		1.330.081.434	2.203.648.355	2.034.484.397	1.788.211.882	0.29799052	0.087448456	0.151264182
ENSG00000054282	SDCCAG8	serologically defined colon cancer antigen 8 [Source:HGNC Symbol;Acc:HGNC:10671]	10806	4.480.960.248	5.348.020.258	5.612.228.962	6.080.547.607	-0.122055005	0.351986911	0.458561144
ENSG00000117020	AKT3	AKT serine/threonine kinase 3 [Source:HGNC Symbol;Acc:HGNC:393]	10000	1.100.130.852	9.473.908.799	1.357.789.292	1.563.781.068	-0.587602953	1.70E-05	0.000161799
ENSG00000236031	AL591721.1	novel transcript		7.298.425.836	9.946.349.068	1.866.364.946	1.597.723.266	-0.632814264	0.002013002	0.00731111
ENSG00000179456	ZBTB18	zinc finger and BTB domain containing 18 [Source:HGNC Symbol;Acc:HGNC:13030]	10472	2.363.378.469	2.901.523.373	3.289.392.562	3.723.533.874	-0.353841645	0.030016566	0.064214042
ENSG00000240963	AL645465.1	novel transcript, antisense to C1orf100		6.627.847.811	9.328.107.986	1.130.606.424	1.302.627.867	-0.62024638	0.021691737	0.049292411
ENSG00000035687	ADSS2	adenylosuccinate synthase 2 [Source:HGNC Symbol;Acc:HGNC:292]	159	2.019.070.658	1.867.181.125	2.116.497.267	2.092.750.967	-0.162437587	0.070684017	0.127660228
ENSG00000121644	DESI2	desumoylating isopeptidase 2 [Source:HGNC Symbol;Acc:HGNC:24264]	51029	4.342.647.162	3.557.820.942	8.679.827.206	8.851.426.927	-1.269.125.508	4.12E-09	2.08E-07
ENSG00000203667	COX20	cytochrome c oxidase assembly factor COX20 [Source:HGNC Symbol;Acc:HGNC:26970]	116228	1.376.309.218	157.542.974	1.080.623.001	945.001.721	0.727597554	9.34E-07	1.60E-05
ENSG00000153187	HNRNPU	heterogeneous nuclear ribonucleoprotein U [Source:HGNC Symbol;Acc:HGNC:5048]	3192	5.670.696.125	5.689.480.105	5.016.374.741	4.977.159.894	0.185627934	0.040092408	0.080724866
ENSG00000272195	AL356512.1	novel transcript, antisense to EFCAB2		1.437.699.251	2.221.760.866	1.343.339.155	250.904.945	0.298303581	0.297206676	0.403326512
ENSG00000203666	EFCAB2	EF-hand calcium binding domain 2 [Source:HGNC Symbol;Acc:HGNC:28166]	84288	1.329.503.359	0.89779067	1.143.819.322	0.823778333	0.097545554	0.627174459	0.712362461
ENSG00000162849	KIF26B	kinesin family member 26B [Source:HGNC Symbol;Acc:HGNC:25484]	55083	2.490.291.302	2.476.865.641	1.471.322.851	1.552.564.715	0.670924694	0.000228783	0.001324367
ENSG00000185420	SMYD3	SET and MYND domain containing 3 [Source:HGNC Symbol;Acc:HGNC:15513]	64754	4.672.585.053	4.343.686.697	1.379.395.687	1.327.479.961	-1.658.577.022	1.00E-09	6.30E-08
ENSG00000162851	TFB2M	transcription factor B2, mitochondrial [Source:HGNC Symbol;Acc:HGNC:18559]	64216	4.787.184.228	3.902.668.835	6.410.820.273	5.214.005.245	-0.575612932	0.001060732	0.00441084
ENSG00000162852	CNST	consortin, connexin sorting protein [Source:HGNC Symbol;Acc:HGNC:26486]	163882	3.020.221.687	317.511.963	2.761.308.263	2.885.738.752	0.097215335	0.499879714	0.601070738
ENSG00000143653	SCCPDH	saccharopine dehydrogenase (putative) [Source:HGNC Symbol;Acc:HGNC:24275]	51097	8.951.366.767	8.747.092.355	1.106.635.144	9.878.150.071	-0.238961288	0.016583307	0.039714441
ENSG00000153207	AHCTF1	AT-hook containing transcription factor 1 [Source:HGNC Symbol;Acc:HGNC:24618]	25909	8.556.225.106	88.458.869	845.683.754	845.720.564	0.064170026	0.473222897	0.576418681
ENSG00000227671	AL390728.4	zinc finger protein pseudogene		6.859.410.584	5.048.373.157	7.357.374.375	4.517.263.299	-0.063588952	0.747862919	0.814218415
ENSG00000162714	ZNF496	zinc finger protein 496 [Source:HGNC Symbol;Acc:HGNC:23713]	84838	2.109.291.719	2.311.361.269	1.917.224.532	181.266.374	0.232077608	0.081887565	0.143522057
ENSG00000175137	SH3BP5L	SH3 binding domain protein 5 like [Source:HGNC Symbol;Acc:HGNC:29360]	80851	3.970.591.392	2.838.855.349	1.994.468.697	2.314.145.668	0.465472355	0.000365487	0.001911625
ENSG00000171161	ZNF672	zinc finger protein 672 [Source:HGNC Symbol;Acc:HGNC:26179]	79894	3.521.495.514	2.926.219.215	3.256.059.795	3.644.778.296	-0.19089559	0.099960026	0.168565683
ENSG00000171163	ZNF692	zinc finger protein 692 [Source:HGNC Symbol;Acc:HGNC:26049]	55657	3.132.724.629	2.818.980.441	2.335.811.974	1.989.683.451	0.424744251	0.002862938	0.009686812
ENSG00000185220	PGBD2	piggyBac transposable element derived 2 [Source:HGNC Symbol;Acc:HGNC:19399]	267002	1.132.533.098	1.164.066.382	1.074.022.177	1.344.464.973	-0.035171816	0.882458471	0.91781946
ENSG00000035115	SH3YL1	SH3 and SYLF domain containing 1 [Source:HGNC Symbol;Acc:HGNC:29546]	26751	3.057.481.981	2.952.955.335	3.198.248.948	2.670.439.121	0.013157673	0.91149334	0.938408847
ENSG00000143727	ACP1	acid phosphatase 1 [Source:HGNC Symbol;Acc:HGNC:122]	52	238.203.943	2.306.420.993	1.893.240.943	1.719.685.253	0.347481929	0.001149429	0.004692579
ENSG00000151353	TMEM18	transmembrane protein 18 [Source:HGNC Symbol;Acc:HGNC:25257]	129787	3.946.295.008	3.268.214.346	2.381.851.265	2.559.062.141	0.40147957	0.004617324	0.014217774
ENSG00000233296	TMEM18-DT	TMEM18 divergent transcript [Source:HGNC Symbol;Acc:HGNC:54481]		1.548.267.439	3.362.612.834	3.993.648.933	3.085.404.749	-0.072293591	0.599948939	0.68841859
ENSG00000032389	EIPR1	EARP complex and GARP complex interacting protein 1 [Source:HGNC Symbol;Acc:HGNC:12383]	7260	3.946.304.912	2.854.523.491	2.773.808.434	2.549.943.697	0.16815454	0.300474416	0.40654885
ENSG00000171853	TRAPPC12	trafficking protein particle complex 12 [Source:HGNC Symbol;Acc:HGNC:24284]	51112	3.933.008.322	3.978.659.015	3.484.987.209	3.658.575.564	0.108477383	0.204591398	0.298635231
ENSG00000182551	ADI1	acireductone dioxygenase 1 [Source:HGNC Symbol;Acc:HGNC:30576]	55256	1.089.582.297	996.486.122	5.797.251.052	5.820.265.174	0.805405593	1.62E-07	3.97E-06
ENSG00000235078	AC231981.1	novel transcript, antisense to ADI1		1.036.632.028	1.494.153.192	9.079.755.052	8.399.455.197	0.926937425	1.50E-05	0.000146467
ENSG00000171865	RNASEH1	ribonuclease H1 [Source:HGNC Symbol;Acc:HGNC:18466]	246243	990.128.748	1.013.672.256	1.072.633.809	1.062.888.593	-0.138992194	0.150915739	0.234915427
ENSG00000234171	RNASEH1-AS1	RNASEH1 antisense RNA 1 [Source:HGNC Symbol;Acc:HGNC:49289]		8.842.295.306	9.304.885.301	520.587.251	6.269.018.668	0.610036025	0.000473324	0.002346751
ENSG00000171863	RPS7	ribosomal protein S7 [Source:HGNC Symbol;Acc:HGNC:10440]	6201	4.466.073.023	4.459.278.327	5.971.253.552	5.837.871.204	-0.439649933	0.000442346	0.002215511
ENSG00000151692	RNF144A	ring finger protein 144A [Source:HGNC Symbol;Acc:HGNC:20457]	9781	1.589.543.624	1.074.394.541	1.778.691.803	1.966.029.337	-0.696292522	0.000110161	0.000733895
ENSG00000115738	ID2	inhibitor of DNA binding 2 [Source:HGNC Symbol;Acc:HGNC:5361]	3398	6.541.493.977	8.293.834.993	1.282.680.016	1.179.030.404	-0.696849295	0.00039772	0.002041667
ENSG00000134313	KIDINS220	kinase D interacting substrate 220 [Source:HGNC Symbol;Acc:HGNC:29508]	57498	1.386.605.472	1.317.282.793	1.588.515.781	1.734.841.455	-0.32633238	0.000974308	0.004137726
ENSG00000143797	MBOAT2	membrane bound O-acyltransferase domain containing 2 [Source:HGNC Symbol;Acc:HGNC:25193]	129642	4.065.867.886	4.069.457.137	6.296.675.985	6.323.172.501	-0.645781626	3.88E-06	5.03E-05
ENSG00000151693	ASAP2	ArfGAP with SH3 domain, ankyrin repeat and PH domain 2 [Source:HGNC Symbol;Acc:HGNC:2721]	8853	1.260.374.771	1.194.061.591	14.388.617	1.507.487.947	-0.295882936	0.001677851	0.006327657
ENSG00000119185	ITGB1BP1	integrin subunit beta 1 binding protein 1 [Source:HGNC Symbol;Acc:HGNC:23927]	9270	1.549.387.819	1.830.186.881	2.303.783.833	2.066.297.842	-0.197682502	0.024181879	0.053809714
ENSG00000119203	CPSF3	cleavage and polyadenylation specific factor 3 [Source:HGNC Symbol;Acc:HGNC:2326]	51692	1.535.905.991	1.595.755.623	1.399.001.451	1.384.373.637	0.172677165	0.029496745	0.063288608
ENSG00000134330	IAH1	isoamyl acetate hydrolyzing esterase 1 (putative) [Source:HGNC Symbol;Acc:HGNC:27696]	285148	1.293.960.213	1.824.570.343	1.777.921.033	149.860.106	0.180952576	0.027817992	0.060409766
ENSG00000151694	ADAM17	ADAM metallopeptidase domain 17 [Source:HGNC Symbol;Acc:HGNC:195]	6868	2.616.335.502	2.638.619.204	1.871.916.568	1.877.280.531	0.479821391	5.65E-05	0.00043055
ENSG00000134308	YWHAQ	tyrosine 3-monooxygenase/tryptophan 5-monooxygenase activation protein theta [Source:HGNC Symbol;Acc:HGNC:12854]	10971	1.058.776.823	1.063.500.849	1.603.627.251	1.530.537.119	-0.591099859	5.48E-06	6.65E-05
ENSG00000115750	TAF1B	TATA-box binding protein associated factor, RNA polymerase I subunit B [Source:HGNC Symbol;Acc:HGNC:11533]	9014	4.330.037.634	3.992.937.258	4.639.615.216	3.534.035.868	0.028363962	0.855724483	0.897761734
ENSG00000269973	AC010969.2	novel transcript		0.982135168	1.395.104.458	1.342.745.204	1.519.232.936	-0.270618063	0.244366421	0.345537521
ENSG00000172059	KLF11	Kruppel like factor 11 [Source:HGNC Symbol;Acc:HGNC:11811]	8462	2.137.353.687	1.403.225.883	3.745.211.833	4.040.914.626	-1.337.542.608	1.17E-05	0.000121522
ENSG00000271787	AC104794.5	novel transcript, antisense to KLF11		2.802.868.832	5.775.249.845	9.353.246.278	4.891.521.293	-0.269157695	0.352880418	0.459450184
ENSG00000171848	RRM2	ribonucleotide reductase regulatory subunit M2 [Source:HGNC Symbol;Acc:HGNC:10452]	6241	1.415.715.275	1.412.640.099	0.909237471	1.100.715.689	3.744.550.278	3.19E-12	6.48E-10
ENSG00000115756	HPCAL1	hippocalcin like 1 [Source:HGNC Symbol;Acc:HGNC:5145]	3241	11.285.729	9.808.294.691	1.768.409.891	1.798.485.667	-0.836808768	2.50E-08	9.04E-07
ENSG00000115758	ODC1	ornithine decarboxylase 1 [Source:HGNC Symbol;Acc:HGNC:8109]	4953	3.210.731.867	3.267.433.217	2.625.489.004	2.511.409.433	0.316464004	0.001891213	0.006963393
ENSG00000115761	NOL10	nucleolar protein 10 [Source:HGNC Symbol;Acc:HGNC:25862]	79954	1.078.781.994	1.114.771.226	1.025.432.785	1.074.454.716	0.088113859	0.33190474	0.439005175
ENSG00000234818	AC007314.1	novel transcript		1.787.043.531	2.507.378.384	2.776.109.713	2.542.003.853	0.07044686	0.590246463	0.680565697
ENSG00000143882	ATP6V1C2	ATPase H+ transporting V1 subunit C2 [Source:HGNC Symbol;Acc:HGNC:18264]	245973	7.619.895.863	1.437.436.057	1.375.958.198	1.110.280.171	0.295039079	0.005796077	0.017077748
ENSG00000143870	PDIA6	protein disulfide isomerase family A member 6 [Source:HGNC Symbol;Acc:HGNC:30168]	10130	1.754.139.653	1.709.323.271	1.397.229.484	143.366.541	0.25136405	0.0095841	0.025479559
ENSG00000162976	SLC66A3	solute carrier family 66 member 3 [Source:HGNC Symbol;Acc:HGNC:28503]	130814	8.876.304.134	8.548.131.343	1.620.944.304	1.486.377.437	-0.86125296	1.01E-05	0.00010835
ENSG00000134318	ROCK2	Rho associated coiled-coil containing protein kinase 2 [Source:HGNC Symbol;Acc:HGNC:10252]	9475	1.182.923.922	1.227.580.731	1.235.222.249	1.286.678.233	-0.060259921	0.485327591	0.587467322
ENSG00000230154	AC018463.1	chromosome 1 open reading frame 80 (C1orf80) pseudogene		5.304.003.108	5.688.022.789	5.291.542.473	5.337.074.694	0.186595383	0.339109445	0.446171978
ENSG00000169016	E2F6	E2F transcription factor 6 [Source:HGNC Symbol;Acc:HGNC:3120]	1876	3.919.458.276	385.699.216	3.275.285.607	4.191.672.126	0.030489923	0.812564997	0.866175072
ENSG00000196208	GREB1	growth regulating estrogen receptor binding 1 [Source:HGNC Symbol;Acc:HGNC:24885]	9687	191.370.848	1.844.145.997	1.849.371.585	1.823.751.406	-0.011282455	0.94070897	0.958641019
ENSG00000134324	LPIN1	lipin 1 [Source:HGNC Symbol;Acc:HGNC:13345]	23175	6.810.080.737	6.466.005.953	6.569.809.767	6.682.865.866	-0.022064362	0.817298667	0.868958465
ENSG00000224184	MIR3681HG	MIR3681 host gene [Source:HGNC Symbol;Acc:HGNC:52001]		0.496181432	0.49840585	0.043050029	0.18761769	2.204.486.769	0.000289941	0.001591908
ENSG00000071575	TRIB2	tribbles pseudokinase 2 [Source:HGNC Symbol;Acc:HGNC:30809]	28951	2.955.221.135	249.828.648	3.782.397.344	3.724.791.824	-0.592164045	2.19E-05	0.000196769
ENSG00000162981	LRATD1	LRAT domain containing 1 [Source:HGNC Symbol;Acc:HGNC:20743]	151354	0.321144909	0.215056417	0.537365418	0.346949506	-0.921086477	0.053003811	0.101046805
ENSG00000151779	NBAS	NBAS subunit of NRZ tethering complex [Source:HGNC Symbol;Acc:HGNC:15625]	51594	1.044.562.836	1.070.835.105	1.422.839.071	1.414.102.289	-0.448289524	0.000553305	0.002665242
ENSG00000079785	DDX1	DEAD-box helicase 1 [Source:HGNC Symbol;Acc:HGNC:2734]	1653	3.068.187.656	3.081.102.573	26.555.118	2.480.621.084	0.248447951	0.008027267	0.022176509
ENSG00000197872	FAM49A	family with sequence similarity 49 member A [Source:HGNC Symbol;Acc:HGNC:25373]	81553	3.124.139.717	366.412.465	6.921.951.629	6.006.658.856	-0.920326479	5.97E-06	7.13E-05
ENSG00000163029	SMC6	structural maintenance of chromosomes 6 [Source:HGNC Symbol;Acc:HGNC:20466]	79677	7.018.189.369	7.367.558.654	6.828.022.116	6.606.591.029	0.135679552	0.265040696	0.36827725
ENSG00000178295	GEN1	GEN1 Holliday junction 5' flap endonuclease [Source:HGNC Symbol;Acc:HGNC:26881]	348654	1.634.239.643	1.589.841.756	0.536125198	0.507267343	1.612.629.644	7.89E-09	3.58E-07
ENSG00000170745	KCNS3	potassium voltage-gated channel modifier subfamily S member 3 [Source:HGNC Symbol;Acc:HGNC:6302]	3790	4.729.681.911	5.347.316.928	6.235.338.196	5.922.630.859	-0.237934664	0.041043503	0.082272635
ENSG00000240857	RDH14	retinol dehydrogenase 14 [Source:HGNC Symbol;Acc:HGNC:19979]	57665	7.018.404.748	6.816.759.931	1.053.217.258	9.049.982.211	-0.518193217	0.000685346	0.00314232
ENSG00000250741	NT5C1B-RDH14	NT5C1B-RDH14 readthrough [Source:HGNC Symbol;Acc:HGNC:38831]	100526794	1.557.791.376	1.347.782.144	1.914.643.446	215.625.084	-0.583584117	0.001012062	0.004251387
ENSG00000143867	OSR1	odd-skipped related transcription factor 1 [Source:HGNC Symbol;Acc:HGNC:8111]	130497	0.163013685	0.145550655	0.125720033	0.068488055	0.448593989	0.198623554	0.291488005
ENSG00000183891	TTC32	tetratricopeptide repeat domain 32 [Source:HGNC Symbol;Acc:HGNC:32954]	130502	2.711.459.135	369.633.438	2.940.668.165	3.112.413.095	0.220348437	0.253440013	0.355268382
ENSG00000118965	WDR35	WD repeat domain 35 [Source:HGNC Symbol;Acc:HGNC:29250]	57539	5.878.078.297	5.407.258.236	6.281.810.172	566.099.746	-0.125654278	0.217979071	0.314471084
ENSG00000068697	LAPTM4A	lysosomal protein transmembrane 4 alpha [Source:HGNC Symbol;Acc:HGNC:6924]	9741	1.194.340.323	1.107.868.611	9.757.906.355	1.042.602.879	0.132407208	0.102254914	0.171656662
ENSG00000115884	SDC1	syndecan 1 [Source:HGNC Symbol;Acc:HGNC:10658]	6382	2.789.842.553	2.514.860.257	1.229.997.416	1.360.350.894	0.933104922	9.58E-09	4.17E-07
ENSG00000055917	PUM2	pumilio RNA binding family member 2 [Source:HGNC Symbol;Acc:HGNC:14958]	23369	1.375.288.643	1.277.176.061	1.501.709.397	1.440.760.281	-0.213214839	0.021953143	0.049773525
ENSG00000143878	RHOB	ras homolog family member B [Source:HGNC Symbol;Acc:HGNC:668]	388	2.233.732.663	1.813.457.669	3.988.646.923	4.131.156.442	-1.102.398.878	3.64E-06	4.79E-05
ENSG00000118960	HS1BP3	HCLS1 binding protein 3 [Source:HGNC Symbol;Acc:HGNC:24979]	64342	4.638.691.153	4.065.944.195	5.231.127.438	5.538.936.463	-0.436874506	9.06E-05	0.000630416
ENSG00000118961	LDAH	lipid droplet associated hydrolase [Source:HGNC Symbol;Acc:HGNC:26145]	60526	4.685.439.132	4.735.496.428	542.028.323	5.003.335.901	-0.186579011	0.114839613	0.188260851
ENSG00000119771	KLHL29	kelch like family member 29 [Source:HGNC Symbol;Acc:HGNC:29404]	114818	3.569.844.111	3.420.078.858	3.451.483.896	3.547.026.731	-0.055493102	0.465183981	0.569692399
ENSG00000119778	ATAD2B	ATPase family AAA domain containing 2B [Source:HGNC Symbol;Acc:HGNC:29230]	54454	0.724040884	0.552369731	0.54072675	0.53715667	0.13806504	0.341293152	0.448541573
ENSG00000173960	UBXN2A	UBX domain protein 2A [Source:HGNC Symbol;Acc:HGNC:27265]	165324	2.388.633.557	2.534.977.295	2.993.527.939	2.957.840.301	-0.298812531	0.006935254	0.019739497
ENSG00000163026	WDCP	WD repeat and coiled coil containing [Source:HGNC Symbol;Acc:HGNC:26157]	80304	1.574.753.723	1.372.578.875	1.431.360.319	1.134.192.096	0.122402844	0.468090431	0.572126096
ENSG00000115128	SF3B6	splicing factor 3b subunit 6 [Source:HGNC Symbol;Acc:HGNC:30096]	51639	58.242.249	6.450.162.815	5.387.813.668	5.695.537.011	0.183021414	0.038586801	0.07824175
ENSG00000219626	FAM228B	family with sequence similarity 228 member B [Source:HGNC Symbol;Acc:HGNC:24736]	375190	2.308.152.045	2.619.773.628	4.091.103.834	42.991.109	-0.690500533	0.000169033	0.001038044
ENSG00000115129	TP53I3	tumor protein p53 inducible protein 3 [Source:HGNC Symbol;Acc:HGNC:19373]	9540	3.618.476.058	4.066.405.373	3.644.691.452	3.931.694.234	0.137039735	0.298246107	0.404400013
ENSG00000198399	ITSN2	intersectin 2 [Source:HGNC Symbol;Acc:HGNC:6184]	50618	5.295.116.826	5.045.681.393	6.766.360.246	5.807.003.152	-0.261409851	0.016384997	0.039313673
ENSG00000242628	AC009228.1	novel transcript		2.607.207.886	4.313.476.081	6.387.058.894	4.639.273.783	-0.187140646	0.37863536	0.485310704
ENSG00000084676	NCOA1	nuclear receptor coactivator 1 [Source:HGNC Symbol;Acc:HGNC:7668]	8648	6.304.475.638	604.183.586	885.239.852	7.918.148.912	-0.444210891	0.000522568	0.00254616
ENSG00000184924	PTRHD1	peptidyl-tRNA hydrolase domain containing 1 [Source:HGNC Symbol;Acc:HGNC:33782]	391356	7.674.738.708	5.844.842.058	6.093.027.622	6.448.880.967	-0.053233454	0.65306552	0.735720774
ENSG00000138092	CENPO	centromere protein O [Source:HGNC Symbol;Acc:HGNC:28152]	79172	637.813.445	8.308.907.842	7.121.417.298	5.699.830.855	0.465244301	0.00155558	0.005941542
ENSG00000138031	ADCY3	adenylate cyclase 3 [Source:HGNC Symbol;Acc:HGNC:234]	109	6.015.950.048	8.822.556.899	5.674.076.296	5.431.838.724	0.663484825	5.99E-06	7.14E-05
ENSG00000271936	AC012073.1	novel transcript, antisense to ADCY3		1.822.526.345	43.006.847	3.840.233.571	278.937.383	0.248196292	0.276588659	0.381091049
ENSG00000115137	DNAJC27	DnaJ heat shock protein family (Hsp40) member C27 [Source:HGNC Symbol;Acc:HGNC:30290]	51277	0.803612765	0.709891575	0.445044222	0.517216334	0.446389915	0.038971107	0.078915974
ENSG00000084710	EFR3B	EFR3 homolog B [Source:HGNC Symbol;Acc:HGNC:29155]	22979	0.562923011	0.413444852	0.315101338	0.343313269	0.364375821	0.0423033	0.084285744
ENSG00000119772	DNMT3A	DNA methyltransferase 3 alpha [Source:HGNC Symbol;Acc:HGNC:2978]	1788	104.799.958	0.975017846	0.971741593	0.907495215	0.049055544	0.63273813	0.717344903
ENSG00000138101	DTNB	dystrobrevin beta [Source:HGNC Symbol;Acc:HGNC:3058]	1838	1.359.103.849	117.145.601	1.284.271.655	1.729.989.479	-0.266445773	0.167455771	0.254499364
ENSG00000143970	ASXL2	ASXL transcriptional regulator 2 [Source:HGNC Symbol;Acc:HGNC:23805]	55252	4.024.201.719	4.232.611.121	5.612.033.952	6.295.975.978	-0.518593087	0.000226946	0.001316738
ENSG00000084731	KIF3C	kinesin family member 3C [Source:HGNC Symbol;Acc:HGNC:6321]	3797	6.277.504.902	5.953.657.532	7.479.208.059	8.915.459.003	-0.488938339	0.000425344	0.002150859
ENSG00000268412	TRMT112P6	tRNA methyltransferase subunit 11-2 pseudogene 6 [Source:HGNC Symbol;Acc:HGNC:44025]		2.322.056.274	2.504.097.101	1.382.890.537	1.686.062.682	0.702787261	0.001220974	0.004913217
ENSG00000084733	RAB10	RAB10, member RAS oncogene family [Source:HGNC Symbol;Acc:HGNC:9759]	10890	7.114.671.893	6.953.704.607	7.745.683.155	7.485.356.771	-0.100680358	0.234968902	0.334328183
ENSG00000084754	HADHA	hydroxyacyl-CoA dehydrogenase trifunctional multienzyme complex subunit alpha [Source:HGNC Symbol;Acc:HGNC:4801]	3030	4.585.954.604	4.161.703.231	4.190.156.161	4.350.643.026	-0.014579052	0.843621679	0.88938693
ENSG00000138029	HADHB	hydroxyacyl-CoA dehydrogenase trifunctional multienzyme complex subunit beta [Source:HGNC Symbol;Acc:HGNC:4803]	3032	1.091.909.843	1.011.046.543	1.680.315.064	1.501.561.796	-0.688203915	6.25E-05	0.000466348
ENSG00000173567	ADGRF3	adhesion G protein-coupled receptor F3 [Source:HGNC Symbol;Acc:HGNC:18989]	165082	0.183606939	0.424748023	0.376532699	0.441802045	-0.081513809	0.743759899	0.811219545
ENSG00000138018	SELENOI	selenoprotein I [Source:HGNC Symbol;Acc:HGNC:29361]	85465	5.374.703.178	5.029.842.832	5.053.465.344	4.464.256.746	0.094112143	0.320125115	0.426945576
ENSG00000213699	SLC35F6	solute carrier family 35 member F6 [Source:HGNC Symbol;Acc:HGNC:26055]	54978	2.425.562.329	2.498.528.195	3.104.606.593	2.979.551.146	-0.331387951	0.002377041	0.008362178
ENSG00000115163	CENPA	centromere protein A [Source:HGNC Symbol;Acc:HGNC:1851]	1058	1.095.922.909	1.110.577.924	2.440.239.785	206.280.115	2.256.631.077	3.87E-10	2.97E-08
ENSG00000084764	MAPRE3	microtubule associated protein RP/EB family member 3 [Source:HGNC Symbol;Acc:HGNC:6892]	22924	1.170.377.097	1.083.472.935	7.525.428.887	7.726.171.316	0.513897518	0.001069062	0.004438208
ENSG00000119777	TMEM214	transmembrane protein 214 [Source:HGNC Symbol;Acc:HGNC:25983]	54867	2.283.554.278	2.108.871.884	1.131.670.412	1.321.856.421	0.75990397	1.00E-06	1.70E-05
ENSG00000084693	AGBL5	ATP/GTP binding protein like 5 [Source:HGNC Symbol;Acc:HGNC:26147]	60509	1.632.698.948	2.605.989.939	1.876.130.545	1.818.703.665	0.513020967	0.00124726	0.004999542
ENSG00000272056	AC013472.2	novel transcript, antisense to AGBL5		1.349.741.492	236.469.752	265.864.961	1.931.124.112	0.162742164	0.238401973	0.338296773
ENSG00000228474	OST4	oligosaccharyltransferase complex subunit 4, non-catalytic [Source:HGNC Symbol;Acc:HGNC:32483]	100128731	9.522.377.268	1.033.528.752	7.844.134.464	8.066.021.099	0.308416497	0.019466964	0.045178776
ENSG00000143994	ABHD1	abhydrolase domain containing 1 [Source:HGNC Symbol;Acc:HGNC:17553]	84696	0.872293387	1.474.247.903	0.828903674	0.746053842	0.939971463	0.000287539	0.001582138
ENSG00000138073	PREB	prolactin regulatory element binding [Source:HGNC Symbol;Acc:HGNC:9356]	10113	1.773.331.795	1.407.432.511	1.160.418.151	131.511.205	0.232653862	0.021569141	0.049122188
ENSG00000138074	SLC5A6	solute carrier family 5 member 6 [Source:HGNC Symbol;Acc:HGNC:11041]	8884	6.363.779.112	7.879.826.711	7.560.279.353	7.848.015.165	0.06929139	0.441856289	0.547282532
ENSG00000138085	ATRAID	all-trans retinoic acid induced differentiation factor [Source:HGNC Symbol;Acc:HGNC:24090]	51374	3.100.551.506	3.068.205.172	2.776.899.602	2.701.360.199	0.135783737	0.166682307	0.253627448
ENSG00000084774	CAD	carbamoyl-phosphate synthetase 2, aspartate transcarbamylase, and dihydroorotase [Source:HGNC Symbol;Acc:HGNC:1424]	790	7.718.372.589	7.294.218.728	5.151.282.063	5.547.731.671	0.394359336	0.000288706	0.001587063
ENSG00000115204	MPV17	mitochondrial inner membrane protein MPV17 [Source:HGNC Symbol;Acc:HGNC:7224]	4358	8.085.984.314	783.031.475	6.437.161.822	6.334.773.709	0.297002204	0.004033757	0.012740115
ENSG00000115207	GTF3C2	general transcription factor IIIC subunit 2 [Source:HGNC Symbol;Acc:HGNC:4665]	2976	6.850.923.782	6.969.863.095	7.115.707.567	7.690.525.898	-0.135023111	0.227622719	0.325517153
ENSG00000234945	GTF3C2-AS1	GTF3C2 antisense RNA 1 [Source:HGNC Symbol;Acc:HGNC:40269]		3.754.170.029	7.502.409.948	1.102.837.732	9.221.412.336	-0.424596313	0.000620727	0.002909969
ENSG00000234072	AC074117.1	novel transcript, antisense to GTF3C2 and EIF2B4		2.138.516.376	3.179.691.427	3.544.593.053	2.853.836.623	0.07074958	0.531442607	0.629533475
ENSG00000115211	EIF2B4	eukaryotic translation initiation factor 2B subunit delta [Source:HGNC Symbol;Acc:HGNC:3260]	8890	3.906.892.274	3.616.965.125	3.936.454.056	405.062.412	-0.128331079	0.163096202	0.249161516
ENSG00000115234	SNX17	sorting nexin 17 [Source:HGNC Symbol;Acc:HGNC:14979]	9784	1.453.254.132	1.392.211.026	1.852.543.954	1.728.683.979	-0.384210389	0.000961726	0.004102301
ENSG00000163795	ZNF513	zinc finger protein 513 [Source:HGNC Symbol;Acc:HGNC:26498]	130557	7.196.749.758	6.262.422.084	5.785.487.068	5.688.504.889	0.17805207	0.220202128	0.31713769
ENSG00000115241	PPM1G	protein phosphatase, Mg2+/Mn2+ dependent 1G [Source:HGNC Symbol;Acc:HGNC:9278]	5496	3.764.620.192	3.458.897.621	2.332.478.362	271.014.028	0.497780645	0.000188514	0.001136605
ENSG00000213453	FTH1P3	ferritin heavy chain 1 pseudogene 3 [Source:HGNC Symbol;Acc:HGNC:3990]		9.141.617.979	6.311.277.089	111.388.899	1.076.676.046	-0.722580957	9.74E-06	0.000105271
ENSG00000115216	NRBP1	nuclear receptor binding protein 1 [Source:HGNC Symbol;Acc:HGNC:7993]	29959	2.264.604.084	2.143.648.329	1.678.325.871	1.913.879.991	0.238655907	0.011776175	0.030184332
ENSG00000138002	IFT172	intraflagellar transport 172 [Source:HGNC Symbol;Acc:HGNC:30391]	26160	5.242.383.329	5.074.259.217	3.456.013.923	4.133.328.699	0.425504356	0.000780708	0.003488229
ENSG00000115226	FNDC4	fibronectin type III domain containing 4 [Source:HGNC Symbol;Acc:HGNC:20239]	64838	6.161.612.061	5.198.307.631	4.967.130.627	541.185.214	-0.015388643	0.904989052	0.933640863
ENSG00000221843	C2orf16	chromosome 2 open reading frame 16 [Source:HGNC Symbol;Acc:HGNC:25275]	84226	0.255950857	0.727146718	0.592186175	0.733188988	-0.127699016	0.670493985	0.750277428
ENSG00000243943	ZNF512	zinc finger protein 512 [Source:HGNC Symbol;Acc:HGNC:29380]	84450	8.986.299.263	9.517.081.231	9.674.803.994	9.135.548.123	0.063685164	0.522527672	0.62120216
ENSG00000259080	AC074091.2	novel transcript		1.030.088.042	1.028.233.311	1.145.318.706	1.059.899.854	-0.10664695	0.295167731	0.401200485
ENSG00000176714	CCDC121	coiled-coil domain containing 121 [Source:HGNC Symbol;Acc:HGNC:25833]	79635	0.625513111	0.656619915	0.52804403	0.383547556	0.604210393	0.027878544	0.060499367
ENSG00000198522	GPN1	GPN-loop GTPase 1 [Source:HGNC Symbol;Acc:HGNC:17030]	11321	9.754.614.349	1.112.198.109	1.106.918.994	963.363.747	0.076091614	0.443460974	0.549002308
ENSG00000119760	SUPT7L	SPT7 like, STAGA complex gamma subunit [Source:HGNC Symbol;Acc:HGNC:30632]	9913	1.065.022.741	1.273.568.234	1.345.204.351	1.386.883.109	-0.085830652	0.365927793	0.472280885
ENSG00000163798	SLC4A1AP	solute carrier family 4 member 1 adaptor protein [Source:HGNC Symbol;Acc:HGNC:13813]	22950	8.236.478.358	8.755.709.109	9.517.570.259	8.903.282.706	-0.050452054	0.619507547	0.705969857
ENSG00000243147	MRPL33	mitochondrial ribosomal protein L33 [Source:HGNC Symbol;Acc:HGNC:14487]	9553	224.154.556	2.336.846.587	1.799.810.114	2.105.661.127	0.216046841	0.054250818	0.102960321
ENSG00000171174	RBKS	ribokinase [Source:HGNC Symbol;Acc:HGNC:30325]	64080	1.565.086.269	2.167.192.376	3.590.408.072	1.705.173.078	-0.04058945	0.854011858	0.8967086
ENSG00000158019	BABAM2	BRISC and BRCA1 A complex member 2 [Source:HGNC Symbol;Acc:HGNC:1106]	9577	9.815.856.914	9.596.457.867	7.920.037.762	9.955.671.082	0.065625739	0.539960072	0.636998192
ENSG00000075426	FOSL2	FOS like 2, AP-1 transcription factor subunit [Source:HGNC Symbol;Acc:HGNC:3798]	2355	1.422.850.345	1.286.621.086	1.251.988.928	1.353.922.336	-0.027172656	0.717590928	0.78934484
ENSG00000213639	PPP1CB	protein phosphatase 1 catalytic subunit beta [Source:HGNC Symbol;Acc:HGNC:9282]	5500	2.941.559.932	2.674.141.208	3.790.604.409	338.984.124	-0.393208819	0.000381746	0.001975639
ENSG00000163806	SPDYA	speedy/RINGO cell cycle regulator family member A [Source:HGNC Symbol;Acc:HGNC:30613]	245711	9.635.322.006	9.650.785.724	1.085.105.467	1.158.769.514	-0.180695341	0.057466711	0.10806292
ENSG00000171103	TRMT61B	tRNA methyltransferase 61B [Source:HGNC Symbol;Acc:HGNC:26070]	55006	4.069.025.606	4.134.247.433	5.031.828.134	336.014.522	0.078948906	0.661259036	0.743018089
ENSG00000163811	WDR43	WD repeat domain 43 [Source:HGNC Symbol;Acc:HGNC:28945]	23160	2.225.881.916	2.089.298.013	1.886.792.098	1.932.466.747	0.148343946	0.072140498	0.129645274
ENSG00000115295	CLIP4	CAP-Gly domain containing linker protein family member 4 [Source:HGNC Symbol;Acc:HGNC:26108]	79745	8.855.373.942	823.249.795	1.416.448.398	133.983.644	-0.73352365	6.51E-06	7.61E-05
ENSG00000171094	ALK	ALK receptor tyrosine kinase [Source:HGNC Symbol;Acc:HGNC:427]	238	0.09710325	0.167208979	0.024071251	0.078679259	1.364.805.958	0.003531394	0.011479479
ENSG00000119801	YPEL5	yippee like 5 [Source:HGNC Symbol;Acc:HGNC:18329]	51646	1.505.222.431	1.502.088.294	2.799.729.272	2.593.368.962	-0.885916316	6.05E-07	1.12E-05
ENSG00000213626	LBH	LBH regulator of WNT signaling pathway [Source:HGNC Symbol;Acc:HGNC:29532]	81606	0.784546543	0.340784313	0.625502212	0.72159377	-0.834561475	0.010461013	0.027333903
ENSG00000172954	LCLAT1	lysocardiolipin acyltransferase 1 [Source:HGNC Symbol;Acc:HGNC:26756]	253558	5.065.763.567	5.071.340.851	5.738.167.442	5.139.394.379	-0.072446838	0.467277211	0.571614884
ENSG00000013016	EHD3	EH domain containing 3 [Source:HGNC Symbol;Acc:HGNC:3244]	30845	3.152.785.621	2.611.319.829	3.491.286.803	329.407.452	-0.205128129	0.575225523	0.668049095
ENSG00000162959	MEMO1	mediator of cell motility 1 [Source:HGNC Symbol;Acc:HGNC:14014]	51072	2.540.686.185	2.707.756.868	2.980.818.667	3.256.406.919	-0.280118154	0.032919139	0.069189682
ENSG00000162961	DPY30	dpy-30 histone methyltransferase complex regulatory subunit [Source:HGNC Symbol;Acc:HGNC:24590]	84661	9.653.829.573	9.066.774.072	1.180.798.787	9.967.625.493	-0.271834956	0.039978814	0.080562839
ENSG00000021574	SPAST	spastin [Source:HGNC Symbol;Acc:HGNC:11233]	6683	4.205.730.138	4.199.879.563	476.931.232	5.824.066.259	-0.378688751	0.002423876	0.008491649
ENSG00000152683	SLC30A6	solute carrier family 30 member 6 [Source:HGNC Symbol;Acc:HGNC:19305]	55676	7.678.577.329	6.522.723.032	7.926.711.977	7.829.900.026	-0.293176667	0.006681724	0.019131567
ENSG00000119820	YIPF4	Yip1 domain family member 4 [Source:HGNC Symbol;Acc:HGNC:28145]	84272	3.277.912.526	3.010.985.732	3.887.488.382	3.343.852.433	-0.242631227	0.033395534	0.069911289
ENSG00000115760	BIRC6	baculoviral IAP repeat containing 6 [Source:HGNC Symbol;Acc:HGNC:13516]	57448	4.907.559.958	4.439.965.678	4.980.531.078	4.790.459.845	-0.116265095	0.180001161	0.269532942
ENSG00000018699	TTC27	tetratricopeptide repeat domain 27 [Source:HGNC Symbol;Acc:HGNC:25986]	55622	911.783.622	8.734.136.093	1.189.251.315	9.760.773.493	-0.306473694	0.027846016	0.060444777
ENSG00000049323	LTBP1	latent transforming growth factor beta binding protein 1 [Source:HGNC Symbol;Acc:HGNC:6714]	4052	2.876.008.125	286.781.461	1.787.237.033	1.954.695.246	0.600597856	2.23E-06	3.29E-05
ENSG00000119812	FAM98A	family with sequence similarity 98 member A [Source:HGNC Symbol;Acc:HGNC:24520]	25940	1.467.509.267	1.423.708.818	9.901.174.308	1.012.266.254	0.51169542	1.41E-05	0.000140596
ENSG00000150938	CRIM1	cysteine rich transmembrane BMP regulator 1 [Source:HGNC Symbol;Acc:HGNC:2359]	51232	1.793.041.685	1.670.881.467	9.090.483.358	9.470.425.702	0.85835813	2.94E-08	1.03E-06
ENSG00000273090	AC007378.1	novel transcript		15.490.203	3.772.035.569	1.780.325.856	1.331.182.834	1.181.529.083	3.75E-05	0.000305687
ENSG00000171055	FEZ2	fasciculation and elongation protein zeta 2 [Source:HGNC Symbol;Acc:HGNC:3660]	9637	5.443.828.653	5.446.620.166	6.216.717.076	6.895.359.424	-0.286595214	0.003983586	0.012610411
ENSG00000279519	AC007382.1	TEC		1.505.942.865	1.475.799.139	2.485.719.874	2.986.045.179	-0.880376717	3.79E-05	0.000308763
ENSG00000115808	STRN	striatin [Source:HGNC Symbol;Acc:HGNC:11424]	6801	4.885.778.749	4.722.486.506	9.317.873.186	9.346.058.868	-0.997022616	1.39E-08	5.70E-07
ENSG00000008869	HEATR5B	HEAT repeat containing 5B [Source:HGNC Symbol;Acc:HGNC:29273]	54497	2.495.987.301	2.683.738.756	2.582.435.173	3.035.195.122	-0.112012788	0.381049838	0.487626015
ENSG00000152133	GPATCH11	G-patch domain containing 11 [Source:HGNC Symbol;Acc:HGNC:26768]	253635	7.378.610.904	9.180.931.834	497.694.569	6.210.052.651	0.590751672	0.003791806	0.012136964
ENSG00000055332	EIF2AK2	eukaryotic translation initiation factor 2 alpha kinase 2 [Source:HGNC Symbol;Acc:HGNC:9437]	5610	1.244.812.297	1.198.892.027	1.303.487.468	1.283.245.326	-0.077359894	0.430640456	0.536136459
ENSG00000224891	AC007899.1	chromosome 11 open reading frame 46 (C11orf46) pseudogene		2.481.547.392	3.323.563.137	3.229.585.424	2.814.991.608	0.30090383	0.304092711	0.410291835
ENSG00000138068	SULT6B1	sulfotransferase family 6B member 1 [Source:HGNC Symbol;Acc:HGNC:33433]	391365	2.104.633.119	3.256.151.243	4.344.706.429	3.155.800.341	-0.175168882	0.280111291	0.384935116
ENSG00000218739	CEBPZOS	CEBPZ opposite strand [Source:HGNC Symbol;Acc:HGNC:49288]	100505876	1.642.067.456	1.606.424.222	1.653.346.547	1.588.538.372	0.038925722	0.666484997	0.74720864
ENSG00000115816	CEBPZ	CCAAT enhancer binding protein zeta [Source:HGNC Symbol;Acc:HGNC:24218]	10153	1.732.946.123	1.818.789.933	2.577.186.624	2.043.952.298	-0.265892368	0.020523752	0.047186385
ENSG00000272054	AC007390.2	novel transcript		2.964.700.363	3.928.324.034	5.309.043.267	3.919.991.163	0.014325797	0.941322525	0.958817355
ENSG00000003509	NDUFAF7	NADH:ubiquinone oxidoreductase complex assembly factor 7 [Source:HGNC Symbol;Acc:HGNC:28816]	55471	4.885.695.111	6.420.002.471	7.266.788.349	5.278.269.895	0.04833758	0.684034628	0.761453422
ENSG00000115825	PRKD3	protein kinase D3 [Source:HGNC Symbol;Acc:HGNC:9408]	23683	353.888.183	3.381.881.223	4.121.052.727	3.939.861.596	-0.256520067	0.027423763	0.059743814
ENSG00000115828	QPCT	glutaminyl-peptide cyclotransferase [Source:HGNC Symbol;Acc:HGNC:9753]	25797	8.731.724.087	8.027.575.064	5.714.009.354	657.535.394	0.365299277	0.012276283	0.031262591
ENSG00000236213	AC006369.1	novel transcript		4.158.742.859	759.097.575	1.248.419.427	1.091.472.758	-0.571984352	3.49E-05	0.000288262
ENSG00000163171	CDC42EP3	CDC42 effector protein 3 [Source:HGNC Symbol;Acc:HGNC:16943]	10602	1.038.668.044	1.143.572.728	175.424.691	1.811.725.912	-0.67747963	1.25E-05	0.000128062
ENSG00000115841	RMDN2	regulator of microtubule dynamics 2 [Source:HGNC Symbol;Acc:HGNC:26567]	151393	0.44882129	0.558174673	0.751003778	0.606106156	-0.421362561	0.095428821	0.162217284
ENSG00000138061	CYP1B1	cytochrome P450 family 1 subfamily B member 1 [Source:HGNC Symbol;Acc:HGNC:2597]	1545	200.826.258	1.925.182.513	6.226.107.983	6.245.460.334	-1.698.058.095	4.26E-12	7.85E-10
ENSG00000232973	CYP1B1-AS1	CYP1B1 antisense RNA 1 [Source:HGNC Symbol;Acc:HGNC:28543]		1.988.536.869	4.306.194.416	1.466.511.648	1.296.315.543	-1.708.895.571	1.43E-10	1.31E-08
ENSG00000119787	ATL2	atlastin GTPase 2 [Source:HGNC Symbol;Acc:HGNC:24047]	64225	4.192.849.906	427.096.573	5.636.072.824	468.925.163	-0.265347907	0.032121054	0.067868031
ENSG00000213553	RPLP0P6	ribosomal protein lateral stalk subunit P0 pseudogene 6 [Source:HGNC Symbol;Acc:HGNC:36404]		1.564.947.935	1.568.676.511	2.102.092.805	1.986.820.241	-0.468754025	0.00071111	0.003231277
ENSG00000143889	HNRNPLL	heterogeneous nuclear ribonucleoprotein L like [Source:HGNC Symbol;Acc:HGNC:25127]	92906	5.406.258.174	4.544.438.115	5.606.199.697	5.617.032.259	-0.281949481	0.035798388	0.073875692
ENSG00000143891	GALM	galactose mutarotase [Source:HGNC Symbol;Acc:HGNC:24063]	130589	7.996.097.153	7.016.411.067	9.210.299.173	7.167.802.707	-0.20472867	0.197118864	0.289759556
ENSG00000115875	SRSF7	serine and arginine rich splicing factor 7 [Source:HGNC Symbol;Acc:HGNC:10789]	6432	189.467.217	1.798.893.954	1.348.920.785	151.014.383	0.310208298	0.006342358	0.018316418
ENSG00000152147	GEMIN6	gem nuclear organelle associated protein 6 [Source:HGNC Symbol;Acc:HGNC:20044]	79833	3.064.947.178	2.480.669.115	2.844.037.156	2.376.218.266	0.02322689	0.855019699	0.897316974
ENSG00000163214	DHX57	DExH-box helicase 57 [Source:HGNC Symbol;Acc:HGNC:20086]	90957	4.323.284.429	4.193.475.091	338.530.119	3.324.110.838	0.344486983	0.002045703	0.007406923
ENSG00000188010	MORN2	MORN repeat containing 2 [Source:HGNC Symbol;Acc:HGNC:30166]	729967	1.741.313.085	1.576.804.102	1.639.259.268	1.619.419.888	0.001875113	0.987062003	0.991683263
ENSG00000115904	SOS1	SOS Ras/Rac guanine nucleotide exchange factor 1 [Source:HGNC Symbol;Acc:HGNC:11187]	6654	9.021.160.154	8.898.236.618	1.160.089.305	1.134.419.636	-0.341238628	0.002598034	0.008971813
ENSG00000011566	MAP4K3	mitogen-activated protein kinase kinase kinase kinase 3 [Source:HGNC Symbol;Acc:HGNC:6865]	8491	1.282.238.484	1.231.202.926	1.094.627.355	883.986.397	0.345552439	0.006976369	0.0198454
ENSG00000231312	MAP4K3-DT	MAP4K3 divergent transcript [Source:HGNC Symbol;Acc:HGNC:54056]		1.640.468.116	1.509.309.843	1.856.496.591	1.618.171.263	-0.219323409	0.40922262	0.5152823
ENSG00000138050	THUMPD2	THUMP domain containing 2 [Source:HGNC Symbol;Acc:HGNC:14890]	80745	2.666.219.177	2.661.328.185	2.531.517.392	2.235.069.957	0.180177033	0.310897686	0.41745282
ENSG00000227028	SLC8A1-AS1	SLC8A1 antisense RNA 1 [Source:HGNC Symbol;Acc:HGNC:44102]		0.272311395	0.516671909	0.216575935	0.150160565	1.427.083.776	0.000332375	0.001773753
ENSG00000183023	SLC8A1	solute carrier family 8 member A1 [Source:HGNC Symbol;Acc:HGNC:11068]	6546	0.32898445	0.381864093	0.197902096	0.149275967	1.048.335.945	0.000142449	0.000905824
ENSG00000236090	LDHAP3	lactate dehydrogenase A pseudogene 3 [Source:HGNC Symbol;Acc:HGNC:6538]		2.321.003.832	2.257.624.231	4.083.812.905	3.576.512.466	-0.865369678	0.000502606	0.002463078
ENSG00000224875	EML4-AS1	EML4 antisense RNA 1 [Source:HGNC Symbol;Acc:HGNC:40112]		1.726.208.389	2.311.929.479	528.601.627	2.879.644.267	-0.748572574	0.034873834	0.072330212
ENSG00000143924	EML4	EMAP like 4 [Source:HGNC Symbol;Acc:HGNC:1316]	27436	7.812.924.952	7.597.525.341	9.883.528.447	1.116.000.846	-0.463472968	0.000161718	0.001001613
ENSG00000115944	COX7A2L	cytochrome c oxidase subunit 7A2 like [Source:HGNC Symbol;Acc:HGNC:2289]	9167	2.575.131.171	2.502.233.897	2.783.512.742	2.880.281.334	-0.194198149	0.035092287	0.072694233
ENSG00000057935	MTA3	metastasis associated 1 family member 3 [Source:HGNC Symbol;Acc:HGNC:23784]	57504	2.663.031.069	2.921.468.542	3.138.518.035	3.471.069.127	-0.233428979	0.05160111	0.098917277
ENSG00000152518	ZFP36L2	ZFP36 ring finger protein like 2 [Source:HGNC Symbol;Acc:HGNC:1108]	678	7.479.975.357	7.631.111.383	9.525.937.167	1.013.287.812	-0.377404919	0.000639769	0.002976341
ENSG00000234936	AC010883.1	novel transcript		434.894.298	7.442.526.748	1.131.977.806	8.222.180.263	-0.248812251	0.230244731	0.328803891
ENSG00000115970	THADA	THADA armadillo repeat containing [Source:HGNC Symbol;Acc:HGNC:19217]	63892	2.370.187.517	2.074.013.248	2.616.751.528	2.569.768.623	-0.281333576	0.01081017	0.028120838
ENSG00000152527	PLEKHH2	pleckstrin homology, MyTH4 and FERM domain containing H2 [Source:HGNC Symbol;Acc:HGNC:30506]	130271	2.639.876.929	2.946.346.324	2.638.233.611	2.661.862.934	0.138779832	0.282984097	0.388322589
ENSG00000138036	DYNC2LI1	dynein cytoplasmic 2 light intermediate chain 1 [Source:HGNC Symbol;Acc:HGNC:24595]	51626	3.935.520.293	3.374.481.736	4.643.082.698	4.763.531.076	-0.376480255	0.022706233	0.051138532
ENSG00000138095	LRPPRC	leucine rich pentatricopeptide repeat containing [Source:HGNC Symbol;Acc:HGNC:15714]	10128	18.965.976	1.780.072.833	2.138.773.093	2.134.677.935	-0.263138453	0.004196099	0.013155872
ENSG00000138032	PPM1B	protein phosphatase, Mg2+/Mn2+ dependent 1B [Source:HGNC Symbol;Acc:HGNC:9276]	5495	6.227.450.693	5.638.897.685	549.706.994	4.837.461.822	0.166079957	0.13835938	0.219040265
ENSG00000138079	SLC3A1	solute carrier family 3 member 1 [Source:HGNC Symbol;Acc:HGNC:11025]	6519	3.557.668.655	7.304.750.733	1.020.406.137	6.531.625.474	-0.175737615	0.233218039	0.332364609
ENSG00000138078	PREPL	prolyl endopeptidase like [Source:HGNC Symbol;Acc:HGNC:30228]	9581	1.659.475.847	1.742.343.222	1.571.813.439	1.665.715.092	0.093493143	0.273163266	0.377224283
ENSG00000143919	CAMKMT	calmodulin-lysine N-methyltransferase [Source:HGNC Symbol;Acc:HGNC:26276]	79823	1.445.652.139	1.516.672.354	1.128.857.847	1.138.821.983	0.428185218	0.010828205	0.028158139
ENSG00000068784	SRBD1	S1 RNA binding domain 1 [Source:HGNC Symbol;Acc:HGNC:25521]	55133	6.213.706.132	5.973.520.068	3.803.591.688	3.855.850.333	0.680526274	8.92E-06	9.92E-05
ENSG00000171132	PRKCE	protein kinase C epsilon [Source:HGNC Symbol;Acc:HGNC:9401]	5581	2.785.416.728	2.378.705.803	2.526.169.463	2.165.177.824	0.041173999	0.718611491	0.789669288
ENSG00000116016	EPAS1	endothelial PAS domain protein 1 [Source:HGNC Symbol;Acc:HGNC:3374]	2034	1.027.971.322	9.420.119.011	1.337.043.353	1.425.132.872	-0.556206817	8.70E-06	9.72E-05
ENSG00000250565	ATP6V1E2	ATPase H+ transporting V1 subunit E2 [Source:HGNC Symbol;Acc:HGNC:18125]	90423	0.673465564	0.841035107	0.852786611	0.911932774	-0.115466386	0.516430722	0.615868697
ENSG00000119729	RHOQ	ras homolog family member Q [Source:HGNC Symbol;Acc:HGNC:17736]	23433	6.708.193.024	6.480.306.825	5.773.985.762	5.751.092.406	0.199257471	0.034863552	0.072324278
ENSG00000250116	AC018682.1	novel transcript		1.329.400.389	347.617.573	2.965.945.798	179.527.526	0.433996109	0.132786573	0.212024337
ENSG00000151665	PIGF	phosphatidylinositol glycan anchor biosynthesis class F [Source:HGNC Symbol;Acc:HGNC:8962]	5281	272.095.216	4.237.277.609	4.479.662.486	3.292.989.068	0.279376355	0.028187372	0.06103792
ENSG00000119878	CRIPT	CXXC repeat containing interactor of PDZ3 domain [Source:HGNC Symbol;Acc:HGNC:14312]	9419	5.744.816.128	6.587.753.758	5.733.638.577	5.750.068.275	0.158952971	0.210167305	0.305282587
ENSG00000171150	SOCS5	suppressor of cytokine signaling 5 [Source:HGNC Symbol;Acc:HGNC:16852]	9655	4.049.644.781	4.195.717.865	5.601.840.166	4.761.004.609	-0.335460655	0.006084311	0.017741733
ENSG00000228925	AC016722.2	novel transcript, antisense to MCFD2		1.359.864.305	2.200.275.773	1.955.057.843	1.596.782.257	0.404441155	0.00288106	0.009735159
ENSG00000180398	MCFD2	multiple coagulation factor deficiency 2 [Source:HGNC Symbol;Acc:HGNC:18451]	90411	5.739.549.705	5.608.254.266	4.025.397.515	404.610.037	0.467122552	7.09E-05	0.000517489
ENSG00000068724	TTC7A	tetratricopeptide repeat domain 7A [Source:HGNC Symbol;Acc:HGNC:19750]	57217	2.290.181.842	2.844.865.302	1.332.686.171	1.748.423.803	0.753992111	0.000140081	0.000893375
ENSG00000273269	AC073283.3	novel transcript		1.611.633.128	1.404.091.315	2.117.601.599	1.778.621.997	-0.571815032	0.047145025	0.091960262
ENSG00000143933	CALM2	calmodulin 2 [Source:HGNC Symbol;Acc:HGNC:1445]	805	2.618.522.303	2.565.065.608	3.561.879.929	3.103.587.928	-0.388707334	0.003627968	0.011730842
ENSG00000236824	BCYRN1	brain cytoplasmic RNA 1 [Source:HGNC Symbol;Acc:HGNC:1022]	618	0.249224213	0.408240387	0.238055338	0.215465492	0.922392681	0.0049763	0.015127476
ENSG00000095002	MSH2	mutS homolog 2 [Source:HGNC Symbol;Acc:HGNC:7325]	4436	8.766.780.317	9.223.398.798	868.766.993	8.307.276.056	0.054904355	0.555569097	0.651500519
ENSG00000230979	AC079250.1	ribosomal protein L18a (RPL18A) pseudogene		4.204.961.026	3.096.492.108	5.248.765.617	4.961.367.488	-0.774143882	0.00015216	0.000953253
ENSG00000116062	MSH6	mutS homolog 6 [Source:HGNC Symbol;Acc:HGNC:7329]	2956	8.926.702.507	1.199.663.288	1.285.654.879	1.100.318.562	0.027647502	0.736107393	0.80442779
ENSG00000138081	FBXO11	F-box protein 11 [Source:HGNC Symbol;Acc:HGNC:13590]	80204	1.378.374.341	1.272.587.815	1.448.306.686	1.403.218.004	-0.120522012	0.220915674	0.318015042
ENSG00000233230	AC079807.1	novel transcript		3.257.755.704	5.566.774.121	4.288.507.125	5.309.624.456	0.30419772	0.168292937	0.255440445
ENSG00000170802	FOXN2	forkhead box N2 [Source:HGNC Symbol;Acc:HGNC:5281]	3344	4.035.174.445	4.934.408.872	5.175.428.811	5.307.105.751	-0.220566425	0.113262678	0.186120239
ENSG00000162869	PPP1R21	protein phosphatase 1 regulatory subunit 21 [Source:HGNC Symbol;Acc:HGNC:30595]	129285	4.765.875.436	5.974.541.502	8.938.285.234	8.843.427.669	-0.711685471	0.000202708	0.001205958
ENSG00000115239	ASB3	ankyrin repeat and SOCS box containing 3 [Source:HGNC Symbol;Acc:HGNC:16013]	51130	188.442.382	1.744.639.807	1.377.491.587	1.657.254.248	0.302229864	0.052916749	0.100969266
ENSG00000143942	CHAC2	ChaC cation transport regulator homolog 2 [Source:HGNC Symbol;Acc:HGNC:32363]	494143	2.547.765.822	1.657.378.665	0.50525939	1.100.993.438	1.069.501.574	0.001070382	0.004440061
ENSG00000068912	ERLEC1	endoplasmic reticulum lectin 1 [Source:HGNC Symbol;Acc:HGNC:25222]	27248	3.917.628.059	3.756.318.754	3.135.098.454	2.966.900.154	0.297760529	0.00354437	0.011511836
ENSG00000068878	PSME4	proteasome activator subunit 4 [Source:HGNC Symbol;Acc:HGNC:20635]	23198	5.661.991.676	536.983.757	4.497.010.854	4.730.994.119	0.188380919	0.079867547	0.140677681
ENSG00000170634	ACYP2	acylphosphatase 2 [Source:HGNC Symbol;Acc:HGNC:180]	98	1.879.032.285	1.452.887.189	198.324.998	2.783.424.082	-0.634180489	0.001186633	0.004817358
ENSG00000115306	SPTBN1	spectrin beta, non-erythrocytic 1 [Source:HGNC Symbol;Acc:HGNC:11275]	6711	2.843.640.883	277.008.498	2.771.112.519	3.042.798.171	-0.081812504	0.333240011	0.440389002
ENSG00000238018	AC093110.1	novel transcript, antisense to SPTBN1		140.816.772	2.485.109.633	3.604.541.337	2.544.633.225	-0.240541875	0.072071435	0.12959759
ENSG00000214595	EML6	EMAP like 6 [Source:HGNC Symbol;Acc:HGNC:35412]	400954	0.354417382	0.446374849	0.266035215	0.270950585	0.614432134	0.001387216	0.005433321
ENSG00000115310	RTN4	reticulon 4 [Source:HGNC Symbol;Acc:HGNC:14085]	57142	2.070.825.901	21.155.825	2.516.490.629	2.570.505.237	-0.279006525	0.020722602	0.047556795
ENSG00000162994	CLHC1	clathrin heavy chain linker domain containing 1 [Source:HGNC Symbol;Acc:HGNC:26453]	130162	2.383.227.785	2.489.082.784	2.409.215.897	1.860.179.482	0.274285383	0.052956061	0.101020763
ENSG00000143947	RPS27A	ribosomal protein S27a [Source:HGNC Symbol;Acc:HGNC:10417]	6233	4.768.673.871	5.034.955.256	718.492.473	6.464.700.177	-0.463013774	0.000236143	0.001356152
ENSG00000085760	MTIF2	mitochondrial translational initiation factor 2 [Source:HGNC Symbol;Acc:HGNC:7441]	4528	2.441.049.407	2.343.683.341	2.601.344.593	267.798.951	-0.168506076	0.077044783	0.136637681
ENSG00000240401	AC012358.4	novel transcript, antisense to CCDC88A		3.955.113.369	5.840.420.878	3.237.986.933	241.583.993	1.134.543.221	9.30E-07	1.60E-05
ENSG00000115355	CCDC88A	coiled-coil domain containing 88A [Source:HGNC Symbol;Acc:HGNC:25523]	55704	1.020.008.671	1.013.507.284	4.396.238.076	4.164.539.677	123.247.596	6.54E-10	4.45E-08
ENSG00000163001	CFAP36	cilia and flagella associated protein 36 [Source:HGNC Symbol;Acc:HGNC:30540]	112942	2.224.985.128	2.265.273.784	2.627.896.614	2.427.478.498	-0.122086269	0.15024392	0.233996018
ENSG00000275052	PPP4R3B	protein phosphatase 4 regulatory subunit 3B [Source:HGNC Symbol;Acc:HGNC:29267]	57223	1.284.356.306	1.197.445.377	1.371.732.051	1.344.096.828	-0.16524384	0.066370346	0.121351085
ENSG00000138035	PNPT1	polyribonucleotide nucleotidyltransferase 1 [Source:HGNC Symbol;Acc:HGNC:23166]	87178	887.803.306	8.202.902.103	6.955.288.179	6.657.321.733	0.275123814	0.009979995	0.026334466
ENSG00000115380	EFEMP1	EGF containing fibulin extracellular matrix protein 1 [Source:HGNC Symbol;Acc:HGNC:3218]	2202	2.730.438.078	2.847.510.113	6.443.683.185	5.460.470.324	2.191.973.852	1.48E-09	8.82E-08
ENSG00000028116	VRK2	VRK serine/threonine kinase 2 [Source:HGNC Symbol;Acc:HGNC:12719]	7444	6.796.144.326	7.780.869.527	9.225.195.565	7.926.940.961	-0.113742593	0.377676105	0.484244142
ENSG00000115392	FANCL	FA complementation group L [Source:HGNC Symbol;Acc:HGNC:20748]	55120	7.813.993.551	1.009.160.262	1.231.402.182	1.138.143.978	-0.242421081	0.016684013	0.039907717
ENSG00000233426	EIF3FP3	eukaryotic translation initiation factor 3 subunit F pseudogene 3 [Source:HGNC Symbol;Acc:HGNC:37625]		3.809.652.248	3.949.026.503	4.154.953.837	4.444.595.694	-0.125317799	0.243757153	0.344900073
ENSG00000233723	LINC01122	long intergenic non-protein coding RNA 1122 [Source:HGNC Symbol;Acc:HGNC:49267]		0.451618316	0.790967202	0.592878223	0.722477224	0.458134578	0.142715023	0.224744816
ENSG00000231043	AC007238.1	IK cytokine, down-regulator of HLA II (IK) pseudogene		3.231.107.263	3.180.865.639	3.019.040.941	2.819.438.034	0.100703467	0.47068201	0.574337541
ENSG00000115421	PAPOLG	poly(A) polymerase gamma [Source:HGNC Symbol;Acc:HGNC:14982]	64895	1.708.052.486	1.878.569.683	1.629.165.843	1.539.784.846	0.181430116	0.222049687	0.319466386
ENSG00000162924	REL	REL proto-oncogene, NF-kB subunit [Source:HGNC Symbol;Acc:HGNC:9954]	5966	0.646762246	0.759569275	0.770337186	0.881305384	-0.184785254	0.181790348	0.271678052
ENSG00000267520	AC010733.2	novel transcript		0.500868266	0.618417643	0.788950752	0.655531338	-0.28391536	0.222605798	0.32009309
ENSG00000162927	PUS10	pseudouridine synthase 10 [Source:HGNC Symbol;Acc:HGNC:26505]	150962	1.171.992.734	1.195.131.758	1.352.168.167	0.997995653	0.072608331	0.6653464	0.746041931
ENSG00000162928	PEX13	peroxisomal biogenesis factor 13 [Source:HGNC Symbol;Acc:HGNC:8855]	5194	445.817.757	4.641.600.548	5.053.854.913	4.460.443.909	-0.02576336	0.859138145	0.900139512
ENSG00000162929	KIAA1841	KIAA1841 [Source:HGNC Symbol;Acc:HGNC:29387]	84542	2.514.693.687	2.594.454.394	4.666.371.082	4.333.482.687	-0.815754162	1.88E-06	2.87E-05
ENSG00000274769	AC016747.4	novel transcript		9.108.427.296	991.751.961	8.928.258.573	7.098.541.746	0.303805657	0.036770636	0.075376429
ENSG00000212978	AC016747.1	novel transcript		4.546.643.401	4.225.276.069	504.503.695	5.262.830.082	-0.302507587	0.02973981	0.063711437
ENSG00000237651	C2orf74	chromosome 2 open reading frame 74 [Source:HGNC Symbol;Acc:HGNC:34439]	339804	6.981.911.393	7.608.272.214	5.672.203.664	4.380.037.136	0.605449925	0.001223198	0.004918618
ENSG00000173209	AHSA2P	activator of HSP90 ATPase homolog 2, pseudogene [Source:HGNC Symbol;Acc:HGNC:20437]		1.072.650.489	1.594.870.177	2.126.085.943	1.819.750.575	-0.2772474	0.004306387	0.013431344
ENSG00000115464	USP34	ubiquitin specific peptidase 34 [Source:HGNC Symbol;Acc:HGNC:20066]	9736	960.803.808	1.029.949.295	1.270.912.396	1.273.363.072	-0.3151956	0.001188302	0.004820647
ENSG00000270820	AC016727.1	novel transcript, antisense to XPO1		120.995.978	2.643.993.522	2.584.107.067	2.028.249.494	0.214553007	0.032017431	0.067696028
ENSG00000082898	XPO1	exportin 1 [Source:HGNC Symbol;Acc:HGNC:12825]	7514	173.914.177	1.718.200.955	1.573.416.063	1.599.381.514	0.094026535	0.245308324	0.346515634
ENSG00000170264	FAM161A	FAM161 centrosomal protein A [Source:HGNC Symbol;Acc:HGNC:25808]	84140	2.386.239.104	2.366.345.945	2.361.547.227	2.440.405.306	0.013040696	0.906690591	0.934727508
ENSG00000115484	CCT4	chaperonin containing TCP1 subunit 4 [Source:HGNC Symbol;Acc:HGNC:1617]	10575	4.728.147.928	4.864.821.501	5.094.300.118	5.425.137.869	-0.139402287	0.158421354	0.24356284
ENSG00000236498	AC107081.2	novel transcript		6.114.910.267	110.802.705	178.929.234	1.246.768.675	-0.435859394	0.058067968	0.10895635
ENSG00000173163	COMMD1	copper metabolism domain containing 1 [Source:HGNC Symbol;Acc:HGNC:23024]	150684	531.774.235	5.341.582.182	6.871.892.604	5.229.074.434	-0.173418608	0.207888844	0.302492066
ENSG00000229839	AC018462.1	novel transcript		2.676.347.511	5.306.545.541	8.926.567.077	6.128.375.488	-0.462612061	0.007171	0.020300512
ENSG00000242735	RPSAP26	ribosomal protein SA pseudogene 26 [Source:HGNC Symbol;Acc:HGNC:36195]		6.036.924.976	6.385.524.627	8.455.688.064	6.948.204.658	-0.371204636	0.072548934	0.130225678
ENSG00000170340	B3GNT2	UDP-GlcNAc:betaGal beta-1,3-N-acetylglucosaminyltransferase 2 [Source:HGNC Symbol;Acc:HGNC:15629]	10678	631.879.509	6.212.077.551	8.515.148.335	8.006.639.012	-0.492290223	0.006342963	0.018316418
ENSG00000186889	TMEM17	transmembrane protein 17 [Source:HGNC Symbol;Acc:HGNC:26623]	200728	0.709429628	1.209.277.667	1.398.909.403	1.280.292.545	-0.25379846	0.327183238	0.434041255
ENSG00000115504	EHBP1	EH domain binding protein 1 [Source:HGNC Symbol;Acc:HGNC:29144]	23301	5.533.965.418	5.797.735.305	7.186.898.335	7.299.490.042	-0.337139152	0.001983122	0.007222635
ENSG00000226605	AC092567.1	novel transcript		3.831.074.162	1.231.439.728	1.728.450.101	1.303.756.074	-0.513549837	0.155111435	0.239780624
ENSG00000231609	AC007098.1	novel transcript, antisense to EHBP1		1.986.092.147	343.582.635	4.954.161.806	4.067.848.602	-0.328161444	0.014200679	0.035157873
ENSG00000143951	WDPCP	WD repeat containing planar cell polarity effector [Source:HGNC Symbol;Acc:HGNC:28027]	51057	0.661426365	0.699935171	0.704940574	0.463149307	0.267640422	0.184579799	0.274899634
ENSG00000014641	MDH1	malate dehydrogenase 1 [Source:HGNC Symbol;Acc:HGNC:6970]	4190	1.393.259.562	1.424.669.649	1.217.189.109	1.202.294.763	0.16721219	0.182812387	0.272857517
ENSG00000228305	AC016734.1	PRELI domain containing 1 (PRELID1) pseudogene		5.513.759.258	5.563.093.305	4.804.296.381	440.048.685	0.122483164	0.571421509	0.665003725
ENSG00000169764	UGP2	UDP-glucose pyrophosphorylase 2 [Source:HGNC Symbol;Acc:HGNC:12527]	7360	2.025.355.308	2.127.630.497	1.890.844.779	1.858.602.363	0.175416009	0.035845413	0.073932682
ENSG00000143952	VPS54	VPS54 subunit of GARP complex [Source:HGNC Symbol;Acc:HGNC:18652]	51542	3.305.439.649	3.465.717.109	6.653.499.992	6.356.447.528	-0.956293342	4.49E-06	5.66E-05
ENSG00000197329	PELI1	pellino E3 ubiquitin protein ligase 1 [Source:HGNC Symbol;Acc:HGNC:8827]	57162	0.862525715	0.624427014	121.354.119	1.630.704.735	-1.098.047.656	0.000217542	0.001273817
ENSG00000119844	AFTPH	aftiphilin [Source:HGNC Symbol;Acc:HGNC:25951]	54812	600.270.264	60.519.451	1.053.194.669	1.015.087.503	-0.756563419	2.72E-07	5.98E-06
ENSG00000179833	SERTAD2	SERTA domain containing 2 [Source:HGNC Symbol;Acc:HGNC:30784]	9792	7.004.319.794	7.718.252.296	8.297.882.857	7.041.404.934	-0.046919184	0.733414095	0.802232547
ENSG00000115902	SLC1A4	solute carrier family 1 member 4 [Source:HGNC Symbol;Acc:HGNC:10942]	6509	1.105.860.344	1.065.345.915	1.260.061.143	1.260.218.207	-0.280079247	0.013334036	0.033425036
ENSG00000011523	CEP68	centrosomal protein 68 [Source:HGNC Symbol;Acc:HGNC:29076]	23177	1.851.160.107	2.314.989.109	301.872.417	2.108.332.847	-0.10695292	0.573151988	0.666402907
ENSG00000138069	RAB1A	RAB1A, member RAS oncogene family [Source:HGNC Symbol;Acc:HGNC:9758]	5861	64.975.589	6.755.809.379	4.891.072.696	4.675.952.894	0.486757406	2.46E-05	0.000216655
ENSG00000172974	AC007318.1	voltage-dependent anion channel 2 (VDAC2) pseudogene		4.196.765.628	3.917.730.213	5.322.156.381	4.735.919.835	-0.397835672	0.001523577	0.005845687
ENSG00000138071	ACTR2	actin related protein 2 [Source:HGNC Symbol;Acc:HGNC:169]	10097	735.043.029	7.715.818.688	8.705.186.416	8.225.066.422	-0.188953822	0.050498189	0.097215303
ENSG00000198369	SPRED2	sprouty related EVH1 domain containing 2 [Source:HGNC Symbol;Acc:HGNC:17722]	200734	1.141.829.577	1.027.006.158	9.744.942.955	1.054.688.802	0.0385085	0.674076679	0.753115222
ENSG00000143995	MEIS1	Meis homeobox 1 [Source:HGNC Symbol;Acc:HGNC:7000]	4211	0.316604958	0.459368464	0.396781576	0.266034815	0.436534744	0.05248775	0.100339193
ENSG00000143971	ETAA1	ETAA1 activator of ATR kinase [Source:HGNC Symbol;Acc:HGNC:24648]	54465	7.889.199.362	8.718.871.167	9.190.329.148	9.074.431.497	-0.086705733	0.27413902	0.378263187
ENSG00000197223	C1D	C1D nuclear receptor corepressor [Source:HGNC Symbol;Acc:HGNC:29911]	10438	2.394.466.284	2.313.581.861	2.473.339.954	258.512.552	-0.147880642	0.338050573	0.445163227
ENSG00000243667	WDR92	WD repeat domain 92 [Source:HGNC Symbol;Acc:HGNC:25176]	116143	1.261.230.188	1.341.871.302	1.349.949.289	1.303.676.167	-0.016314122	0.899872913	0.930721859
ENSG00000273398	AC017083.3	novel protein		8.270.606.405	1.028.028.495	8.592.774.184	8.599.025.483	0.307785504	0.003658955	0.011800982
ENSG00000115946	PNO1	partner of NOB1 homolog [Source:HGNC Symbol;Acc:HGNC:32790]	56902	9.385.845.153	9.536.289.517	6.739.374.222	8.090.644.512	0.301279774	0.01411924	0.034996052
ENSG00000221823	PPP3R1	protein phosphatase 3 regulatory subunit B, alpha [Source:HGNC Symbol;Acc:HGNC:9317]	5534	2.308.925.628	21.426.383	2.266.652.631	1.942.514.061	0.024983531	0.833472264	0.881798723
ENSG00000273275	AC017083.2	novel transcript		5.014.055.133	8.371.224.651	9.320.429.745	7.791.494.631	0.03991222	0.656765262	0.739249079
ENSG00000119865	CNRIP1	cannabinoid receptor interacting protein 1 [Source:HGNC Symbol;Acc:HGNC:24546]	25927	7.263.492.015	7.477.548.687	5.235.833.382	5.038.485.221	0.512419971	2.94E-05	0.00025105
ENSG00000169621	APLF	aprataxin and PNKP like factor [Source:HGNC Symbol;Acc:HGNC:28724]	200558	1.334.244.735	1.570.366.114	119.270.604	1.554.294.888	0.210815339	0.247642528	0.349133113
ENSG00000169604	ANTXR1	ANTXR cell adhesion molecule 1 [Source:HGNC Symbol;Acc:HGNC:21014]	84168	1.239.447.273	1.307.549.022	1.329.187.143	1.314.923.793	-0.037334278	0.678316296	0.756742116
ENSG00000198380	GFPT1	glutamine--fructose-6-phosphate transaminase 1 [Source:HGNC Symbol;Acc:HGNC:4241]	2673	4.403.445.111	4.303.346.063	4.289.175.514	4.060.084.051	0.043432979	0.632372534	0.717143872
ENSG00000169599	NFU1	NFU1 iron-sulfur cluster scaffold [Source:HGNC Symbol;Acc:HGNC:16287]	27247	1.151.118.337	1.113.779.408	918.993.698	1.166.773.661	0.148176505	0.260124701	0.362637016
ENSG00000115977	AAK1	AP2 associated kinase 1 [Source:HGNC Symbol;Acc:HGNC:19679]	22848	1.056.452.081	9.963.836.884	9.845.757.609	976.336.192	0.046969953	0.572923717	0.666239181
ENSG00000196975	ANXA4	annexin A4 [Source:HGNC Symbol;Acc:HGNC:542]	307	7.125.466.679	7.121.801.664	1.172.697.342	1.133.289.319	-0.70407866	3.37E-05	0.000280409
ENSG00000087338	GMCL1	germ cell-less 1, spermatogenesis associated [Source:HGNC Symbol;Acc:HGNC:23843]	64395	2.901.209.727	3.048.315.794	4.135.951.536	4.081.485.234	-0.479702857	0.000969706	0.004123483
ENSG00000124380	SNRNP27	small nuclear ribonucleoprotein U4/U6.U5 subunit 27 [Source:HGNC Symbol;Acc:HGNC:30240]	11017	1.766.807.204	1.675.660.184	1.400.906.615	1.362.512.651	0.353433607	0.005034197	0.015251746
ENSG00000059728	MXD1	MAX dimerization protein 1 [Source:HGNC Symbol;Acc:HGNC:6761]	4084	6.881.546.604	6.631.034.388	5.858.952.406	5.739.444.032	0.205681008	0.018629724	0.043614394
ENSG00000179818	PCBP1-AS1	PCBP1 antisense RNA 1 [Source:HGNC Symbol;Acc:HGNC:42948]		8.016.189.253	1.429.410.397	2.001.849.666	1.618.876.053	-0.266526468	0.004586563	0.014140202
ENSG00000169564	PCBP1	poly(rC) binding protein 1 [Source:HGNC Symbol;Acc:HGNC:8647]	5093	1.044.571.924	9.522.957.977	1.000.694.733	1.162.490.999	-0.175938603	0.062814896	0.116242438
ENSG00000115998	C2orf42	chromosome 2 open reading frame 42 [Source:HGNC Symbol;Acc:HGNC:26056]	54980	3.377.519.307	3.636.577.778	2.459.259.608	2.579.278.066	0.479362238	0.007438045	0.020897298
ENSG00000116001	TIA1	TIA1 cytotoxic granule associated RNA binding protein [Source:HGNC Symbol;Acc:HGNC:11802]	7072	4.591.867.389	4.668.494.496	5.063.692.096	4.911.695.949	-0.105506782	0.239839207	0.340209492
ENSG00000231414	AC016700.2	ribosomal protein L39 (RPL39) pseudogene		4.838.818.573	3.046.333.231	3.537.258.643	3.697.796.736	0.03243504	0.901333472	0.931536886
ENSG00000116005	PCYOX1	prenylcysteine oxidase 1 [Source:HGNC Symbol;Acc:HGNC:20588]	51449	1.647.988.437	1.666.346.514	1.830.648.592	174.987.855	-0.129728807	0.164832014	0.251263689
ENSG00000143977	SNRPG	small nuclear ribonucleoprotein polypeptide G [Source:HGNC Symbol;Acc:HGNC:11163]	6637	2.058.466.027	2.159.621.701	1.557.067.996	1.251.645.375	0.616931936	4.93E-05	0.000383818
ENSG00000035141	FAM136A	family with sequence similarity 136 member A [Source:HGNC Symbol;Acc:HGNC:25911]	84908	2.347.910.919	2.201.416.324	166.807.843	1.528.758.911	0.492107139	3.63E-05	0.000297657
ENSG00000233849	AC022201.2	novel transcript		1.323.455.915	258.024.882	281.979.192	2.343.782.938	-0.023605401	0.86326824	0.903410599
ENSG00000163235	TGFA	transforming growth factor alpha [Source:HGNC Symbol;Acc:HGNC:11765]	7039	3.468.191.235	3.555.100.907	5.883.706.403	5.494.707.074	-0.769755666	1.04E-05	0.000110453
ENSG00000258881	AC007040.2	novel protein		1.652.715.581	1.953.088.032	1.480.801.076	145.000.106	0.335007779	0.010857055	0.028213898
ENSG00000144043	TEX261	testis expressed 261 [Source:HGNC Symbol;Acc:HGNC:30712]	113419	1.226.829.555	1.139.744.201	1.412.059.151	134.003.953	-0.299427474	0.007646145	0.021348114
ENSG00000228384	AC007040.1	novel transcript		5.241.423.476	1.619.975.743	2.133.873.528	2.363.038.903	-0.631780741	0.008017544	0.022153664
ENSG00000124357	NAGK	N-acetylglucosamine kinase [Source:HGNC Symbol;Acc:HGNC:17174]	55577	6.300.564.149	6.237.402.948	4.952.950.887	5.181.773.189	0.294787708	0.004801861	0.014693946
ENSG00000124370	MCEE	methylmalonyl-CoA epimerase [Source:HGNC Symbol;Acc:HGNC:16732]	84693	3.671.131.533	3.965.149.986	1.027.474.837	1.791.148.191	1.500.766.492	4.04E-05	0.000325272
ENSG00000124383	MPHOSPH10	M-phase phosphoprotein 10 [Source:HGNC Symbol;Acc:HGNC:7213]	10199	1.166.760.072	1.194.727.777	9.569.653.936	8.286.695.552	0.442152384	0.000664987	0.003072088
ENSG00000075292	ZNF638	zinc finger protein 638 [Source:HGNC Symbol;Acc:HGNC:17894]	27332	9.150.382.736	8.904.899.127	1.056.765.366	1.087.981.807	-0.243343886	0.021253037	0.048547418
ENSG00000003137	CYP26B1	cytochrome P450 family 26 subfamily B member 1 [Source:HGNC Symbol;Acc:HGNC:20581]	56603	0.038348938	0.10272229	0.33272565	0.145006214	-1.397.410.332	0.002212409	0.00790161
ENSG00000144036	EXOC6B	exocyst complex component 6B [Source:HGNC Symbol;Acc:HGNC:17085]	23233	7.543.623.879	8.231.814.883	9.666.031.323	9.531.862.847	-0.307181358	0.004765322	0.014605603
ENSG00000116096	SPR	sepiapterin reductase [Source:HGNC Symbol;Acc:HGNC:11257]	6697	7.991.672.472	8.005.744.988	1.037.249.733	9.458.593.707	-0.292754366	0.009302943	0.024875331
ENSG00000144040	SFXN5	sideroflexin 5 [Source:HGNC Symbol;Acc:HGNC:16073]	94097	1.751.989.917	1.655.299.017	1.309.370.117	1.320.016.603	0.387152804	0.002348102	0.008283325
ENSG00000135631	RAB11FIP5	RAB11 family interacting protein 5 [Source:HGNC Symbol;Acc:HGNC:24845]	26056	1.170.389.281	969.384.254	1.206.739.058	1.432.775.128	-0.446096802	0.00023819	0.001364987
ENSG00000135632	SMYD5	SMYD family member 5 [Source:HGNC Symbol;Acc:HGNC:16258]	10322	9.359.948.911	7.925.419.788	824.436.082	8.982.502.192	-0.098793021	0.234188456	0.33349083
ENSG00000135617	PRADC1	protease associated domain containing 1 [Source:HGNC Symbol;Acc:HGNC:16047]	84279	5.604.205.287	3.478.284.804	1.660.317.548	1.485.940.104	1.285.558.675	5.18E-06	6.37E-05
ENSG00000135624	CCT7	chaperonin containing TCP1 subunit 7 [Source:HGNC Symbol;Acc:HGNC:1622]	10574	5.197.618.635	5.297.131.208	4.609.496.471	488.550.508	0.122904659	0.156845104	0.241842372
ENSG00000163013	FBXO41	F-box protein 41 [Source:HGNC Symbol;Acc:HGNC:29409]	150726	1.008.293.192	0.964584233	1.041.454.959	1.270.863.353	-0.290476156	0.246873895	0.348277827
ENSG00000116127	ALMS1	ALMS1 centrosome and basal body associated protein [Source:HGNC Symbol;Acc:HGNC:428]	7840	23.331.825	2.499.426.961	222.913.934	231.553.123	0.090183189	0.354154151	0.460542328
ENSG00000144034	TPRKB	TP53RK binding protein [Source:HGNC Symbol;Acc:HGNC:24259]	51002	1.615.975.903	146.593.164	9.944.872.232	1.012.475.609	0.624552364	6.58E-05	0.000487518
ENSG00000144048	DUSP11	dual specificity phosphatase 11 [Source:HGNC Symbol;Acc:HGNC:3066]	8446	9.171.012.125	8.794.219.333	9.840.332.941	9.028.518.985	-0.159405456	0.2074411	0.301927073
ENSG00000124356	STAMBP	STAM binding protein [Source:HGNC Symbol;Acc:HGNC:16950]	10617	583.355.443	5.303.431.889	6.090.958.394	5.998.647.897	-0.198550082	0.066243247	0.121147775
ENSG00000114956	DGUOK	deoxyguanosine kinase [Source:HGNC Symbol;Acc:HGNC:2858]	1716	3.020.281.951	300.948.071	2.522.998.006	2.486.495.308	0.260529381	0.004520581	0.013973539
ENSG00000237883	DGUOK-AS1	DGUOK antisense RNA 1 [Source:HGNC Symbol;Acc:HGNC:43441]		1.411.828.336	334.997.874	3.260.076.693	2.711.259.981	0.089815368	0.584047643	0.675104308
ENSG00000187605	TET3	tet methylcytosine dioxygenase 3 [Source:HGNC Symbol;Acc:HGNC:28313]	200424	1.998.271.548	2.025.596.757	1.658.964.506	1.570.447.672	0.279480899	0.018865781	0.044038463
ENSG00000163170	BOLA3	bolA family member 3 [Source:HGNC Symbol;Acc:HGNC:24415]	388962	6.109.021.632	4.856.077.476	3.172.279.726	3.225.882.864	0.696859967	0.000114978	0.000760969
ENSG00000114978	MOB1A	MOB kinase activator 1A [Source:HGNC Symbol;Acc:HGNC:16015]	55233	2.508.520.734	2.397.777.916	2.987.450.099	2.800.421.259	-0.274447839	0.005172717	0.015584637
ENSG00000065911	MTHFD2	methylenetetrahydrofolate dehydrogenase (NADP+ dependent) 2, methenyltetrahydrofolate cyclohydrolase [Source:HGNC Symbol;Acc:HGNC:7434]	10797	5.058.428.625	471.517.724	381.178.396	3.804.019.932	0.286268218	0.003548291	0.011522113
ENSG00000264324	AC006030.1	novel protein		1.966.346.711	291.485.159	2.871.185.922	2.317.888.796	0.176584677	0.075502121	0.134433835
ENSG00000188687	SLC4A5	solute carrier family 4 member 5 [Source:HGNC Symbol;Acc:HGNC:18168]	57835	1.228.211.346	1.861.609.508	2.359.978.466	1.835.006.212	-0.079215228	0.707909387	0.78151637
ENSG00000204843	DCTN1	dynactin subunit 1 [Source:HGNC Symbol;Acc:HGNC:2711]	1639	1.679.275.886	1.591.499.304	1.588.057.392	1.812.964.887	-0.096591254	0.30109427	0.407196192
ENSG00000237737	DCTN1-AS1	DCTN1 antisense RNA 1 [Source:HGNC Symbol;Acc:HGNC:44151]		1.484.511.062	328.665.211	4.468.576.766	3.608.537.211	-0.28122151	0.012672698	0.032083953
ENSG00000159239	AC005041.1	novel protein		1.455.402.689	1.784.542.561	1.894.258.785	1.972.804.706	-0.245628909	0.294884151	0.400932976
ENSG00000233155	HMGA1P8	high mobility group AT-hook 1 pseudogene 8 [Source:HGNC Symbol;Acc:HGNC:39183]		7.189.529.828	7.522.667.731	7.927.240.443	9.769.708.999	-0.219951625	0.346998523	0.453748887
ENSG00000005448	WDR54	WD repeat domain 54 [Source:HGNC Symbol;Acc:HGNC:25770]	84058	7.127.941.199	5.583.818.487	490.083.942	6.229.563.306	0.04445908	0.747739225	0.814218415
ENSG00000114993	RTKN	rhotekin [Source:HGNC Symbol;Acc:HGNC:10466]	6242	3.035.619.163	2.779.043.302	2.400.411.145	3.160.186.633	-0.036108426	0.822549699	0.872849089
ENSG00000115274	INO80B	INO80 complex subunit B [Source:HGNC Symbol;Acc:HGNC:13324]	83444	6.338.849.496	6.035.777.361	8.441.765.668	9.137.856.712	-0.565034412	0.000281496	0.001555066
ENSG00000274049	INO80B-WBP1	INO80B-WBP1 readthrough (NMD candidate) [Source:HGNC Symbol;Acc:HGNC:49199]		8.928.735.245	8.606.704.801	1.141.695.387	1.326.349.186	-0.528408271	0.000136001	0.000871731
ENSG00000239779	WBP1	WW domain binding protein 1 [Source:HGNC Symbol;Acc:HGNC:12737]	23559	4.749.623.691	4.454.757.208	519.612.653	7.432.387.051	-0.463921581	0.007312754	0.020627154
ENSG00000115275	MOGS	mannosyl-oligosaccharide glucosidase [Source:HGNC Symbol;Acc:HGNC:24862]	7841	2.179.506.857	1.842.497.745	1.331.180.387	1.382.905.973	0.40880066	0.000150019	0.00094489
ENSG00000204822	MRPL53	mitochondrial ribosomal protein L53 [Source:HGNC Symbol;Acc:HGNC:16684]	116540	7.655.592.169	662.817.776	6.145.583.871	5.884.201.674	0.155422374	0.264351512	0.367520727
ENSG00000135637	CCDC142	coiled-coil domain containing 142 [Source:HGNC Symbol;Acc:HGNC:25889]	84865	284.729.312	2.792.205.341	3.049.651.065	2.369.694.177	0.143727509	0.250623224	0.352227233
ENSG00000115282	TTC31	tetratricopeptide repeat domain 31 [Source:HGNC Symbol;Acc:HGNC:25759]	64427	4.549.381.765	3.944.039.883	4.422.135.519	4.532.547.263	-0.177513412	0.096587879	0.163830555
ENSG00000179528	LBX2	ladybird homeobox 2 [Source:HGNC Symbol;Acc:HGNC:15525]	85474	1.811.301.074	1.778.989.687	2.793.836.979	1.902.485.783	-0.177696463	0.405592756	0.512065896
ENSG00000257702	LBX2-AS1	LBX2 antisense RNA 1 [Source:HGNC Symbol;Acc:HGNC:25136]		3.460.651.204	4.634.887.412	3.843.268.643	405.651.232	0.359463686	0.038097323	0.077434739
ENSG00000115289	PCGF1	polycomb group ring finger 1 [Source:HGNC Symbol;Acc:HGNC:17615]	84759	7.534.785.873	7.005.208.913	863.188.294	8.367.434.959	-0.226192244	0.06330303	0.116871959
ENSG00000115297	TLX2	T cell leukemia homeobox 2 [Source:HGNC Symbol;Acc:HGNC:5057]	3196	1.559.350.726	1.438.713.592	1.864.042.999	255.504.869	-0.682941645	0.00187321	0.006908794
ENSG00000144045	DQX1	DEAQ-box RNA dependent ATPase 1 [Source:HGNC Symbol;Acc:HGNC:20410]	165545	0.163537349	0.525665598	1.816.184.094	0.61837259	-1.202.114.328	0.003815218	0.012193973
ENSG00000115307	AUP1	AUP1 lipid droplet regulating VLDL assembly factor [Source:HGNC Symbol;Acc:HGNC:891]	550	4.066.901.939	3.940.895.432	428.240.902	4.938.458.727	-0.244036809	0.01647849	0.039500672
ENSG00000115317	HTRA2	HtrA serine peptidase 2 [Source:HGNC Symbol;Acc:HGNC:14348]	27429	1.102.266.802	1.763.808.644	217.404.226	1.974.918.444	-0.209187466	0.101657161	0.170879138
ENSG00000115318	LOXL3	lysyl oxidase like 3 [Source:HGNC Symbol;Acc:HGNC:13869]	84695	4.529.193.692	7.822.333.019	9.981.883.898	9.542.184.959	-0.463856831	0.005994968	0.017538275
ENSG00000115325	DOK1	docking protein 1 [Source:HGNC Symbol;Acc:HGNC:2990]	1796	8.767.618.657	7.518.621.429	6.950.299.451	7.334.073.332	0.153891247	0.172173834	0.260319593
ENSG00000135622	SEMA4F	ssemaphorin 4F [Source:HGNC Symbol;Acc:HGNC:10734]	10505	3.273.793.452	3.102.330.293	1.982.942.285	2.394.046.313	0.458009765	0.000917214	0.003954544
ENSG00000159399	HK2	hexokinase 2 [Source:HGNC Symbol;Acc:HGNC:4923]	3099	522.980.793	514.812.476	6.776.013.559	7.310.736.455	-0.480866994	3.03E-05	0.00025651
ENSG00000204792	LINC01291	long intergenic non-protein coding RNA 1291 [Source:HGNC Symbol;Acc:HGNC:50358]		1.370.095.236	2.328.424.186	1.598.294.192	1.349.580.408	0.758026779	0.000168455	0.001036168
ENSG00000115350	POLE4	DNA polymerase epsilon 4, accessory subunit [Source:HGNC Symbol;Acc:HGNC:18755]	56655	8.851.544.569	9.190.594.599	4.344.150.238	5.493.770.428	0.888922666	2.63E-05	0.00022882
ENSG00000115363	EVA1A	eva-1 homolog A, regulator of programmed cell death [Source:HGNC Symbol;Acc:HGNC:25816]	84141	8.480.579.691	8.119.656.115	4.864.778.822	5.035.319.659	0.680655131	0.000106786	0.000715164
ENSG00000115364	MRPL19	mitochondrial ribosomal protein L19 [Source:HGNC Symbol;Acc:HGNC:14052]	9801	7.795.623.913	8.047.505.014	8.776.479.698	7.053.156.952	0.048890693	0.671223031	0.75075276
ENSG00000005436	GCFC2	GC-rich sequence DNA-binding factor 2 [Source:HGNC Symbol;Acc:HGNC:1317]	6936	2.287.428.177	3.322.802.944	3.602.873.889	2.694.588.262	0.082455218	0.522982341	0.621444311
ENSG00000270696	AC005034.4	novel transcript, antisense to C2orf3		3.467.703.247	3.317.380.206	2.674.375.261	2.809.754.789	0.276640029	0.055200003	0.104423547
ENSG00000163541	SUCLG1	succinate-CoA ligase alpha subunit [Source:HGNC Symbol;Acc:HGNC:11449]	8802	117.563.742	1.238.000.128	1.055.053.163	9.883.284.914	0.277244685	0.010840349	0.028180099
ENSG00000235847	LDHAP7	lactate dehydrogenase A pseudogene 7 [Source:HGNC Symbol;Acc:HGNC:23144]		1.079.482.759	203.965.606	232.275.242	2.232.485.249	-0.534192281	0.062831317	0.116242438
ENSG00000186854	TRABD2A	TraB domain containing 2A [Source:HGNC Symbol;Acc:HGNC:27013]	129293	400.164.017	4.713.370.308	2.948.762.582	2.590.946.605	0.796495255	9.81E-06	0.000105892
ENSG00000034510	TMSB10	thymosin beta 10 [Source:HGNC Symbol;Acc:HGNC:11879]	9168	3.034.661.042	2.954.725.525	2.410.582.746	2.562.998.545	0.260507317	0.028132824	0.06093712
ENSG00000213399	AC022210.1	ribosomal protein S2 (RPS2) pseudogene		6.977.357.102	8.436.999.139	1.138.364.379	1.034.870.312	-0.441725116	0.060679253	0.113006858
ENSG00000176407	KCMF1	potassium channel modulatory factor 1 [Source:HGNC Symbol;Acc:HGNC:20589]	56888	114.045.135	1.057.070.768	1.197.854.099	1.197.864.072	-0.15844234	0.07923432	0.139820952
ENSG00000152291	TGOLN2	trans-golgi network protein 2 [Source:HGNC Symbol;Acc:HGNC:15450]	10618	2.785.257.463	281.243.975	312.468.433	3.001.355.767	-0.160848007	0.07117723	0.128368403
ENSG00000042445	RETSAT	retinol saturase [Source:HGNC Symbol;Acc:HGNC:25991]	54884	1.065.442.769	8.714.498.724	9.853.393.899	1.073.559.664	-0.204666619	0.032587008	0.068624141
ENSG00000115459	ELMOD3	ELMO domain containing 3 [Source:HGNC Symbol;Acc:HGNC:26158]	84173	2.530.176.696	285.643.746	3.229.659.576	2.867.650.708	-0.019493516	0.847035608	0.891947693
ENSG00000042493	CAPG	capping actin protein, gelsolin like [Source:HGNC Symbol;Acc:HGNC:1474]	822	411.639.881	3.823.627.441	3.507.492.468	3.458.901.593	0.147076815	0.126223443	0.203463857
ENSG00000168906	MAT2A	methionine adenosyltransferase 2A [Source:HGNC Symbol;Acc:HGNC:6904]	4144	2.811.719.845	274.682.827	3.131.217.545	3.150.227.288	-0.231985112	0.011311038	0.029189529
ENSG00000115486	GGCX	gamma-glutamyl carboxylase [Source:HGNC Symbol;Acc:HGNC:4247]	2677	6.558.282.709	8.528.776.996	7.840.565.846	656.427.856	0.350889461	0.002321064	0.00820885
ENSG00000168899	VAMP5	vesicle associated membrane protein 5 [Source:HGNC Symbol;Acc:HGNC:12646]	10791	1.902.065.172	191.845.479	1.955.890.562	224.199.703	-0.198142103	0.169484948	0.256891432
ENSG00000168894	RNF181	ring finger protein 181 [Source:HGNC Symbol;Acc:HGNC:28037]	51255	3.609.939.537	3.409.716.976	3.501.364.744	3.993.673.204	-0.160106565	0.147735818	0.230885519
ENSG00000168890	TMEM150A	transmembrane protein 150A [Source:HGNC Symbol;Acc:HGNC:24677]	129303	3.884.937.034	4.037.635.081	4.853.772.535	5.112.066.613	-0.195719429	0.409106967	0.515221834
ENSG00000168883	USP39	ubiquitin specific peptidase 39 [Source:HGNC Symbol;Acc:HGNC:20071]	10713	1.058.440.871	1.026.524.356	1.283.553.182	1.159.260.841	-0.276243799	0.008282551	0.022717003
ENSG00000168887	C2orf68	chromosome 2 open reading frame 68 [Source:HGNC Symbol;Acc:HGNC:34353]	388969	3.333.893.973	2.889.195.351	2.571.178.365	2.554.202.485	0.155946756	0.306391628	0.412675287
ENSG00000168874	ATOH8	atonal bHLH transcription factor 8 [Source:HGNC Symbol;Acc:HGNC:24126]	84913	0.728004975	0.763062965	0.604174144	0.68818885	0.235818292	0.269671842	0.373248563
ENSG00000068654	POLR1A	RNA polymerase I subunit A [Source:HGNC Symbol;Acc:HGNC:17264]	25885	4.452.706.256	4.496.484.191	308.569.261	3.281.276.433	0.446569467	0.000301034	0.001639812
ENSG00000132300	PTCD3	pentatricopeptide repeat domain 3 [Source:HGNC Symbol;Acc:HGNC:24717]	55037	4.503.359.076	4.168.759.892	3.874.400.985	3.541.588.468	0.195903957	0.046140786	0.090366906
ENSG00000132305	IMMT	inner membrane mitochondrial protein [Source:HGNC Symbol;Acc:HGNC:6047]	10989	2.344.894.193	2.449.105.826	2.197.754.758	2.239.452.002	0.155909099	0.056057601	0.10575701
ENSG00000132313	MRPL35	mitochondrial ribosomal protein L35 [Source:HGNC Symbol;Acc:HGNC:14489]	51318	6.743.000.692	6.911.974.067	6.907.185.507	7.311.944.992	-0.068189256	0.418607912	0.524326714
ENSG00000115548	KDM3A	lysine demethylase 3A [Source:HGNC Symbol;Acc:HGNC:20815]	55818	6.082.083.534	6.447.558.972	9.609.197.587	9.209.941.752	-0.622632786	7.67E-05	0.00054986
ENSG00000115561	CHMP3	charged multivesicular body protein 3 [Source:HGNC Symbol;Acc:HGNC:29865]	51652	142.483.547	1.359.365.895	1.753.478.745	1.737.529.697	-0.37423625	0.001357562	0.005335213
ENSG00000249884	RNF103-CHMP3	RNF103-CHMP3 readthrough [Source:HGNC Symbol;Acc:HGNC:38847]	100526767	2.529.269.299	2.674.901.683	3.073.345.545	3.054.217.512	-0.26398854	0.009627438	0.025576922
ENSG00000228363	AC015971.1	novel transcript		1.000.265.333	2.080.422.694	3.150.539.627	2.310.659.451	-0.36779609	0.000531133	0.002582114
ENSG00000239305	RNF103	ring finger protein 103 [Source:HGNC Symbol;Acc:HGNC:12859]	7844	4.376.233.645	3.985.667.955	6.990.018.812	655.528.653	-0.705359528	3.26E-06	4.41E-05
ENSG00000153561	RMND5A	required for meiotic nuclear division 5 homolog A [Source:HGNC Symbol;Acc:HGNC:25850]	64795	4.798.105.073	3.956.012.192	6.314.953.373	5.450.839.865	-0.55045664	0.000200596	0.001195726
ENSG00000187627	RGPD1	RANBP2 like and GRIP domain containing 1 [Source:HGNC Symbol;Acc:HGNC:32414]	400966	0.646711078	0.689206432	0.523340742	0.563846725	0.344357114	0.01476204	0.036218107
ENSG00000231259	AC125232.1	anaphase promoting complex subunit 1 (ANAPC1) pseudogene		5.465.000.082	5.426.843.953	5.491.747.923	6.361.762.744	-0.257241338	0.111945244	0.184289329
ENSG00000204745	AC083899.1	anaphase promoting complex subunit 1 (ANAPC1) pseudogene		4.109.270.937	4.186.033.863	3.458.266.683	4.123.976.834	0.074162913	0.532890899	0.630856701
ENSG00000280721	LINC01943	long intergenic non-protein coding RNA 1943 [Source:HGNC Symbol;Acc:HGNC:52767]		6.682.302.406	1.335.903.386	4.298.815.401	271.161.621	1.976.755.753	5.45E-10	3.88E-08
ENSG00000222041	CYTOR	cytoskeleton regulator RNA [Source:HGNC Symbol;Acc:HGNC:28717]	112597	4.980.507.263	4.322.747.772	1.158.763.289	1.016.847.163	200.886.862	7.85E-10	5.13E-08
ENSG00000234231	AC093616.1	anaphase promoting complex subunit 1 (ANAPC1) pseudogene		4.465.126.993	4.690.467.713	3.350.778.379	3.439.043	0.362292771	0.028541488	0.061612087
ENSG00000185304	RGPD2	RANBP2 like and GRIP domain containing 2 [Source:HGNC Symbol;Acc:HGNC:32415]	729857	0.496686627	0.614188858	0.455880782	0.483954611	0.308109149	0.04022175	0.080922406
ENSG00000172086	KRCC1	lysine rich coiled-coil 1 [Source:HGNC Symbol;Acc:HGNC:28039]	51315	159.078.088	1.788.927.292	1.932.285.708	1.690.453.579	0.055210833	0.735642316	0.804207959
ENSG00000225420	AC104134.1	novel transcript		1.337.542.681	2.801.343.285	1.499.560.414	106.146.292	1.224.661.132	2.15E-06	3.19E-05
ENSG00000172071	EIF2AK3	eukaryotic translation initiation factor 2 alpha kinase 3 [Source:HGNC Symbol;Acc:HGNC:3255]	9451	1.052.910.877	1.045.188.435	6.049.281.741	5.787.940.129	0.812045482	3.98E-07	8.03E-06
ENSG00000153574	RPIA	ribose 5-phosphate isomerase A [Source:HGNC Symbol;Acc:HGNC:10297]	22934	7.597.053.232	8.432.552.304	6.771.993.247	6.296.157.277	0.295718979	0.022607743	0.050976997
ENSG00000143429	LSP1P4	LSP1 pseudogene 4 [Source:HGNC Symbol;Acc:HGNC:53915]		1.946.415.664	1.045.011.204	1.057.245.795	1.508.389.298	-0.143588412	0.474722686	0.577713053
ENSG00000232531	AC027612.3	SET domain containing (lysine methyltransferase) 8 (SETD8) pseudogene		4.653.701.286	5.740.725.214	2.761.907.319	3.182.829.277	0.86747623	0.000371942	0.001938067
ENSG00000144029	MRPS5	mitochondrial ribosomal protein S5 [Source:HGNC Symbol;Acc:HGNC:14498]	64969	8.601.300.318	7.552.091.114	7.301.295.222	7.549.133.806	0.083914472	0.454801068	0.559992652
ENSG00000144026	ZNF514	zinc finger protein 514 [Source:HGNC Symbol;Acc:HGNC:25894]	84874	1.016.221.521	0.992422392	1.616.451.827	1.280.856.302	-0.563278029	0.00076459	0.003426261
ENSG00000275111	ZNF2	zinc finger protein 2 [Source:HGNC Symbol;Acc:HGNC:12991]	7549	0.842241905	1.160.252.897	1.002.173.655	0.636942337	0.364332155	0.136804538	0.217097014
ENSG00000115042	FAHD2A	fumarylacetoacetate hydrolase domain containing 2A [Source:HGNC Symbol;Acc:HGNC:24252]	51011	5.587.462.403	4.482.461.442	3.019.125.533	3.760.227.114	0.455450829	0.00203607	0.007377304
ENSG00000272913	AC009237.14	novel transcript		2.613.934.209	2.423.865.839	1.988.943.763	0.912429317	0.825363558	0.02030853	0.046754421
ENSG00000229689	AC009237.3	Ankyrin repeat domain-containing protein pseudogene		1.274.921.144	2.082.651.619	1.407.834.546	1.460.840.027	0.477516467	0.009659162	0.025634384
ENSG00000232931	LINC00342	long intergenic non-protein coding RNA 342 [Source:HGNC Symbol;Acc:HGNC:42470]		2.864.964.474	3.107.541.054	172.088.299	2.268.699.907	0.692919323	0.015504545	0.037621795
ENSG00000174501	ANKRD36C	ankyrin repeat domain 36C [Source:HGNC Symbol;Acc:HGNC:32946]	400986	1.407.071.234	1.321.226.822	0.686013816	1.098.993.922	0.605448952	0.005653456	0.016745507
ENSG00000084090	STARD7	StAR related lipid transfer domain containing 7 [Source:HGNC Symbol;Acc:HGNC:18063]	56910	1.871.350.405	1.940.282.455	1.995.992.079	1.931.692.862	-0.061429223	0.502806727	0.6038278
ENSG00000204685	STARD7-AS1	STARD7 antisense RNA 1 [Source:HGNC Symbol;Acc:HGNC:40827]		3.684.289.711	5.098.889.167	6.109.035.577	5.572.461.038	-0.125336009	0.398872165	0.505465883
ENSG00000135956	TMEM127	transmembrane protein 127 [Source:HGNC Symbol;Acc:HGNC:26038]	55654	1.308.285.953	133.096.515	1.806.993.709	1.780.324.502	-0.44641843	0.00023189	0.001337777
ENSG00000144021	CIAO1	cytosolic iron-sulfur assembly component 1 [Source:HGNC Symbol;Acc:HGNC:14280]	9391	1.438.463.328	1.482.452.622	1.419.837.171	1.601.080.307	-0.095373461	0.34255326	0.449615909
ENSG00000144028	SNRNP200	small nuclear ribonucleoprotein U5 subunit 200 [Source:HGNC Symbol;Acc:HGNC:30859]	23020	2.284.305.143	2.142.342.303	2.066.302.115	2.289.574.601	-0.043001604	0.614455225	0.701313941
ENSG00000198885	ITPRIPL1	ITPRIP like 1 [Source:HGNC Symbol;Acc:HGNC:29371]	150771	0.558108117	0.221475617	0.21521313	0.234481782	0.028455909	0.936030291	0.955534842
ENSG00000121152	NCAPH	non-SMC condensin I complex subunit H [Source:HGNC Symbol;Acc:HGNC:1112]	23397	6.453.688.688	5.775.426.028	0.661746454	0.831916754	2.897.174.071	1.36E-12	3.29E-10
ENSG00000196843	ARID5A	AT-rich interaction domain 5A [Source:HGNC Symbol;Acc:HGNC:17361]	10865	1.294.720.379	1.192.147.647	191.902.902	1.733.871.643	-0.650400622	0.00081274	0.003604921
ENSG00000114982	KANSL3	KAT8 regulatory NSL complex subunit 3 [Source:HGNC Symbol;Acc:HGNC:25473]	55683	1.350.399.459	1.358.596.296	1.362.289.167	136.729.279	-0.046586535	0.605438873	0.693204078
ENSG00000114988	LMAN2L	lectin, mannose binding 2 like [Source:HGNC Symbol;Acc:HGNC:19263]	81562	2.981.704.231	2.947.530.615	4.126.891.182	3.825.281.602	-0.469232411	0.004027615	0.012727962
ENSG00000158158	CNNM4	cyclin and CBS domain divalent metal cation transport mediator 4 [Source:HGNC Symbol;Acc:HGNC:105]	26504	4.238.196.146	4.503.167.634	617.764.969	6.730.752.462	-0.556720736	0.001902839	0.006996056
ENSG00000168763	CNNM3	cyclin and CBS domain divalent metal cation transport mediator 3 [Source:HGNC Symbol;Acc:HGNC:104]	26505	3.135.650.917	3.324.692.065	3.551.861.385	3.252.337.357	0.050611261	0.70149038	0.776060661
ENSG00000163126	ANKRD23	ankyrin repeat domain 23 [Source:HGNC Symbol;Acc:HGNC:24470]	200539	1.127.239.587	1.439.322.471	1.783.752.235	1.921.371.975	-0.317124852	0.027508125	0.059890108
ENSG00000213337	ANKRD39	ankyrin repeat domain 39 [Source:HGNC Symbol;Acc:HGNC:28640]	51239	0.807346768	0.821537417	0.720042029	0.733345805	0.205335515	0.218414672	0.315010028
ENSG00000168758	SEMA4C	semaphorin 4C [Source:HGNC Symbol;Acc:HGNC:10731]	54910	2.967.418.008	2.656.502.369	235.780.193	2.362.209.406	0.145368793	0.276922095	0.381412497
ENSG00000144199	FAHD2B	fumarylacetoacetate hydrolase domain containing 2B [Source:HGNC Symbol;Acc:HGNC:25318]	151313	2.625.073.027	2.209.523.376	1.128.292.429	1.514.102.244	0.785280508	0.00256494	0.008881688
ENSG00000135976	ANKRD36	ankyrin repeat domain 36 [Source:HGNC Symbol;Acc:HGNC:24079]	375248	2.533.670.794	2.449.503.839	1.737.986.757	2.038.546.136	0.381457721	0.008124705	0.02238886
ENSG00000277701	AC159540.2	novel transcript		45.251.931	4.171.020.263	3.273.583.743	437.343.258	0.174802529	0.31343846	0.420123901
ENSG00000230606	AC092683.1	novel transcript		4.736.943.914	4.465.368.908	3.482.981.626	4.350.767.846	0.220095032	0.100661209	0.16956044
ENSG00000278766	AC092683.2	novel transcript		21.162.617	3.696.565.729	3.736.676.057	3.485.816.427	0.108034875	0.531492554	0.629543695
ENSG00000196912	ANKRD36B	ankyrin repeat domain 36B [Source:HGNC Symbol;Acc:HGNC:29333]	57730	1.931.436.237	1.862.491.208	1.456.930.488	1.363.175.935	0.428862723	0.00879007	0.023779753
ENSG00000135940	COX5B	cytochrome c oxidase subunit 5B [Source:HGNC Symbol;Acc:HGNC:2269]	1329	6.546.351.297	7.221.426.913	6.252.979.413	6.245.091.116	0.134925852	0.173354223	0.261662863
ENSG00000115073	ACTR1B	actin related protein 1B [Source:HGNC Symbol;Acc:HGNC:168]	10120	111.721.117	988.622.126	7.327.615.154	7.669.359.629	0.320071672	0.008756108	0.023712772
ENSG00000075568	TMEM131	transmembrane protein 131 [Source:HGNC Symbol;Acc:HGNC:30366]	23505	1.065.646.396	9.600.835.831	8.314.182.372	8.540.542.183	0.211232209	0.02553075	0.056276984
ENSG00000235734	HMGN1P36	high mobility group nucleosome binding domain 1 pseudogene 36 [Source:HGNC Symbol;Acc:HGNC:39380]		1.666.665.104	1.577.005.614	1.534.233.702	1.885.123.365	-0.13844639	0.471025775	0.574583563
ENSG00000222000	AC092675.1	novel transcript, antisense to CNGA3		1.652.233.015	1.991.568.117	1.433.521.594	1.093.308.239	0.555210527	0.033352388	0.069863402
ENSG00000144191	CNGA3	cyclic nucleotide gated channel subunit alpha 3 [Source:HGNC Symbol;Acc:HGNC:2150]	1261	1.208.039.717	1.029.598.562	1.333.980.579	1.951.729.658	-0.632836067	0.005996497	0.017539381
ENSG00000040933	INPP4A	inositol polyphosphate-4-phosphatase type I A [Source:HGNC Symbol;Acc:HGNC:6074]	3631	2.231.360.295	2.197.415.341	2.277.632.854	2.164.468.188	-0.008665007	0.935662937	0.955398393
ENSG00000183513	COA5	cytochrome c oxidase assembly factor 5 [Source:HGNC Symbol;Acc:HGNC:33848]	493753	5.818.374.479	6.486.065.922	5.803.892.647	4.940.259.277	0.242734991	0.059381252	0.111010154
ENSG00000115446	UNC50	unc-50 inner nuclear membrane RNA binding protein [Source:HGNC Symbol;Acc:HGNC:16046]	25972	1.129.771.744	1.143.499.469	1.159.802.538	1.141.354.968	-0.070934426	0.615060133	0.701741515
ENSG00000135951	TSGA10	testis specific 10 [Source:HGNC Symbol;Acc:HGNC:14927]	80705	0.651931942	0.733437153	0.656134982	0.714880637	0.080363215	0.623365503	0.709199283
ENSG00000241962	AC079447.1	novel protein, C2orf15-MRPL30-novel lincRNA readthrough		6.063.433.194	7.808.059.551	860.933.797	6.711.970.604	0.141940514	0.456907967	0.562132573
ENSG00000273155	AC092587.1	novel LIPT1-MRPL30 readthrough		4.120.935.867	4.587.473.461	4.073.026.979	3.350.692.086	0.122743128	0.5997168	0.688281028
ENSG00000158411	MITD1	microtubule interacting and trafficking domain containing 1 [Source:HGNC Symbol;Acc:HGNC:25207]	129531	8.979.397.098	9.722.676.714	9.186.126.254	8.614.985.933	0.15674042	0.110548683	0.182535732
ENSG00000185414	MRPL30	mitochondrial ribosomal protein L30 [Source:HGNC Symbol;Acc:HGNC:14036]	51263	7.985.789.484	7.813.942.933	6.151.089.796	6.905.698.301	0.270551773	0.013627602	0.034032149
ENSG00000115514	TXNDC9	thioredoxin domain containing 9 [Source:HGNC Symbol;Acc:HGNC:24110]	10190	103.126.095	1.040.457.609	1.081.402.672	1.020.051.262	-0.035362626	0.775508167	0.836328032
ENSG00000158417	EIF5B	eukaryotic translation initiation factor 5B [Source:HGNC Symbol;Acc:HGNC:30793]	9669	2.450.657.904	2.550.275.018	2.152.715.541	2.110.217.054	0.276162733	0.012278508	0.031262591
ENSG00000135945	REV1	REV1 DNA directed polymerase [Source:HGNC Symbol;Acc:HGNC:14060]	51455	3.960.765.564	3.961.944.794	5.111.743.524	4.633.376.907	-0.255660842	0.064311961	0.118297361
ENSG00000144218	AFF3	AF4/FMR2 family member 3 [Source:HGNC Symbol;Acc:HGNC:6473]	3899	4.001.317.388	4.204.596.357	4.801.357.567	5.009.997.725	-0.286057188	0.015335474	0.037282796
ENSG00000170500	LONRF2	LON peptidase N-terminal domain and ring finger 2 [Source:HGNC Symbol;Acc:HGNC:24788]	164832	0.969674484	1.099.962.715	13.652.665	1.487.502.743	-0.287154829	0.228191895	0.32614744
ENSG00000115526	CHST10	carbohydrate sulfotransferase 10 [Source:HGNC Symbol;Acc:HGNC:19650]	9486	3.386.065.057	353.040.624	234.283.498	2.957.769.673	0.344884426	0.01198392	0.030625126
ENSG00000115539	PDCL3	phosducin like 3 [Source:HGNC Symbol;Acc:HGNC:28860]	79031	8.901.755.034	8.393.380.982	9.083.084.068	9.912.205.285	-0.113215768	0.371478015	0.477825161
ENSG00000170485	NPAS2	neuronal PAS domain protein 2 [Source:HGNC Symbol;Acc:HGNC:7895]	4862	8.167.938.444	7.732.851.947	7.975.067.042	9.460.491.706	-0.210380925	0.052612217	0.100543619
ENSG00000230140	NPAS2-AS1	NPAS2 antisense RNA 1 [Source:HGNC Symbol;Acc:HGNC:40408]		5.120.338.736	1.035.516.443	1.421.613.747	9.099.757.662	-0.136752044	0.51651611	0.615922318
ENSG00000223947	AC016738.1	novel transcript		4.111.286.731	9.608.292.282	1.264.032.861	965.087.092	-0.221537374	0.033193912	0.069642307
ENSG00000071082	RPL31	ribosomal protein L31 [Source:HGNC Symbol;Acc:HGNC:10334]	6160	2.728.213.032	2.530.104.047	3.405.815.608	3.342.906.844	-0.37898832	0.00392372	0.01247273
ENSG00000204634	TBC1D8	TBC1 domain family member 8 [Source:HGNC Symbol;Acc:HGNC:17791]	11138	2.599.348.875	3.160.967.594	3.431.322.933	370.838.965	-0.227656744	0.052271873	0.099939046
ENSG00000158435	CNOT11	CCR4-NOT transcription complex subunit 11 [Source:HGNC Symbol;Acc:HGNC:25217]	55571	1.957.024.341	1.858.320.343	1.958.501.283	2.107.749.385	-0.133304728	0.091648429	0.157211829
ENSG00000163162	RNF149	ring finger protein 149 [Source:HGNC Symbol;Acc:HGNC:23137]	284996	3.618.923.281	327.562.713	545.165.061	5.526.225.513	-0.694402562	0.09062528	0.155649506
ENSG00000196460	RFX8	RFX family member 8, lacking RFX DNA binding domain [Source:HGNC Symbol;Acc:HGNC:37253]	731220	1.055.460.181	1.262.133.198	1.308.207.868	1.211.535.164	-0.170146983	0.407062272	0.513508441
ENSG00000071054	MAP4K4	mitogen-activated protein kinase kinase kinase kinase 4 [Source:HGNC Symbol;Acc:HGNC:6866]	9448	2.849.987.989	2.797.353.147	2.086.994.589	2.348.326.908	0.333640113	0.005101346	0.015406166
ENSG00000115594	IL1R1	interleukin 1 receptor type 1 [Source:HGNC Symbol;Acc:HGNC:5993]	3554	3.366.888.386	3.200.155.385	1.154.346.148	1.129.361.545	1.475.797.825	1.37E-09	8.24E-08
ENSG00000135953	MFSD9	major facilitator superfamily domain containing 9 [Source:HGNC Symbol;Acc:HGNC:28158]	84804	2.091.870.011	2.359.296.021	1.451.969.937	1.373.815.174	0.597981894	0.000971249	0.004128892
ENSG00000170417	TMEM182	transmembrane protein 182 [Source:HGNC Symbol;Acc:HGNC:26391]	130827	1.340.208.522	1.194.437.433	2.017.801.374	1.825.840.444	-0.750509982	0.001948301	0.007125375
ENSG00000135972	MRPS9	mitochondrial ribosomal protein S9 [Source:HGNC Symbol;Acc:HGNC:14501]	64965	8.184.894.891	9.213.559.166	1.263.445.299	1.471.500.727	-0.585313434	0.000282662	0.001558715
ENSG00000231851	MRPS9-AS1	MRPS9 antisense RNA 1 [Source:HGNC Symbol;Acc:HGNC:40688]		8.842.295.306	1.480.322.662	2.822.130.887	200.011.548	-0.523786185	0.000890512	0.003866583
ENSG00000135966	TGFBRAP1	transforming growth factor beta receptor associated protein 1 [Source:HGNC Symbol;Acc:HGNC:16836]	9392	4.483.728.428	4.653.956.957	4.946.115.008	5.449.504.987	-0.206503993	0.114524318	0.187824813
ENSG00000272994	AC012360.3	novel transcript		0.836416017	0.634791886	0.967595904	0.685247909	-0.197520229	0.454376499	0.559520939
ENSG00000135974	C2orf49	chromosome 2 open reading frame 49 [Source:HGNC Symbol;Acc:HGNC:28772]	79074	6.957.883.117	6.347.566.446	6.614.283.068	6.176.981.901	0.058361061	0.685205278	0.762306508
ENSG00000115641	FHL2	four and a half LIM domains 2 [Source:HGNC Symbol;Acc:HGNC:3703]	2274	9.694.363.757	1.006.824.948	9.972.429.487	1.092.016.503	-0.117046508	0.197857254	0.290699433
ENSG00000071051	NCK2	NCK adaptor protein 2 [Source:HGNC Symbol;Acc:HGNC:7665]	8440	185.244.608	1.658.307.945	2.561.525.697	2.888.151.577	-0.676096294	2.13E-05	0.000192518
ENSG00000235522	AC010978.1	novel transcript		5.638.187.952	8.562.087.859	176.799.673	1.598.947.074	-0.892499743	2.82E-07	6.14E-06
ENSG00000115652	UXS1	UDP-glucuronate decarboxylase 1 [Source:HGNC Symbol;Acc:HGNC:17729]	80146	8.790.359.569	9.040.654.888	5.512.169.152	5.280.864.935	0.732282828	3.55E-07	7.33E-06
ENSG00000153165	RGPD3	RANBP2 like and GRIP domain containing 3 [Source:HGNC Symbol;Acc:HGNC:32416]	653489	1.298.936.296	1.256.447.395	0.972261752	1.094.934	0.294569871	0.055274308	0.104489793
ENSG00000214199	EEF1A1P12	eukaryotic translation elongation factor 1 alpha 1 pseudogene 12 [Source:HGNC Symbol;Acc:HGNC:3195]		1.337.380.742	112.799.597	2.253.875.521	203.547.491	-0.987868675	4.41E-05	0.000350296
ENSG00000196862	RGPD4	RANBP2 like and GRIP domain containing 4 [Source:HGNC Symbol;Acc:HGNC:32417]	285190	0.897715892	1.094.604.327	0.866374906	0.897362293	0.256169225	0.07075626	0.127745276
ENSG00000198203	SULT1C2	sulfotransferase family 1C member 2 [Source:HGNC Symbol;Acc:HGNC:11456]	6819	0.406438699	0.398677207	0.278136301	0.25974741	0.554900136	0.012235785	0.031174652
ENSG00000135968	GCC2	GRIP and coiled-coil domain containing 2 [Source:HGNC Symbol;Acc:HGNC:23218]	9648	6.021.327.988	6.623.151.052	6.788.674.315	6.389.334.551	-0.012340789	0.885351324	0.919510297
ENSG00000169756	LIMS1	LIM zinc finger domain containing 1 [Source:HGNC Symbol;Acc:HGNC:6616]	3987	2.072.891.411	1.963.917.371	1.921.565.441	1.954.200.693	-0.001220598	0.989672331	0.993475442
ENSG00000153201	RANBP2	RAN binding protein 2 [Source:HGNC Symbol;Acc:HGNC:9848]	5903	8.757.810.308	9.351.948.642	9.556.920.476	9.612.191.234	-0.065770826	0.416963819	0.522783142
ENSG00000163006	CCDC138	coiled-coil domain containing 138 [Source:HGNC Symbol;Acc:HGNC:26531]	165055	0.56408535	0.577724269	0.2878915	0.407767432	0.68835297	0.010236731	0.026863044
ENSG00000186522	SEPTIN10	septin 10 [Source:HGNC Symbol;Acc:HGNC:14349]	151011	2.500.019.332	2.745.047.132	313.648.695	3.087.237.504	-0.230809528	0.022661163	0.051059689
ENSG00000198142	SOWAHC	sosondowah ankyrin repeat domain family member C [Source:HGNC Symbol;Acc:HGNC:26149]	65124	5.327.307.291	4.120.554.576	6.341.970.948	8.783.626.113	-0.779882135	0.000204873	0.001215043
ENSG00000015568	RGPD5	RANBP2 like and GRIP domain containing 5 [Source:HGNC Symbol;Acc:HGNC:32418]	84220	1.382.057.774	1.444.425.229	109.157.709	1.062.336.626	0.398966823	0.001556396	0.005943171
ENSG00000144061	NPHP1	nephrocystin 1 [Source:HGNC Symbol;Acc:HGNC:7905]	4867	1.160.819.054	1.105.805.936	1.347.605.355	128.279.588	-0.256510974	0.057506008	0.108088027
ENSG00000175701	MTLN	mitoregulin [Source:HGNC Symbol;Acc:HGNC:27339]	205251	3.844.523.081	3.014.055.307	1.627.127.388	2.925.134.503	0.476485005	0.047956938	0.093293145
ENSG00000257207	AC112229.3	novel transcript		1.804.275.604	1.417.794.979	1.202.739.839	139.502.307	0.133743145	0.377354713	0.483961145
ENSG00000183054	RGPD6	RANBP2 like and GRIP domain containing 6 [Source:HGNC Symbol;Acc:HGNC:32419]	729540	145.515.187	1.511.026.927	1.162.604.647	1.120.123.705	0.382026379	0.002286464	0.008109071
ENSG00000169679	BUB1	BUB1 mitotic checkpoint serine/threonine kinase [Source:HGNC Symbol;Acc:HGNC:1148]	699	8.608.484.613	8.412.218.202	0.414941761	0.602790257	4.014.034.066	5.22E-13	1.50E-10
ENSG00000153094	BCL2L11	BCL2 like 11 [Source:HGNC Symbol;Acc:HGNC:994]	10018	2.498.599.179	299.822.035	3.408.413.976	3.604.356.182	-0.332634717	0.115006248	0.188513738
ENSG00000172965	MIR4435-2HG	MIR4435-2 host gene [Source:HGNC Symbol;Acc:HGNC:35163]	541471	3.077.118.767	279.545.873	1.050.248.515	1.222.775.779	1.301.016.489	4.85E-09	2.40E-07
ENSG00000153107	ANAPC1	anaphase promoting complex subunit 1 [Source:HGNC Symbol;Acc:HGNC:19988]	64682	3.807.002.241	4.048.798.555	3.797.745.602	3.897.676.627	0.013940716	0.885607216	0.919707145
ENSG00000153214	TMEM87B	transmembrane protein 87B [Source:HGNC Symbol;Acc:HGNC:25913]	84910	9.367.180.416	9.776.720.044	1.060.347.777	102.730.323	-0.101789664	0.212220436	0.307784821
ENSG00000144161	ZC3H8	zinc finger CCCH-type containing 8 [Source:HGNC Symbol;Acc:HGNC:30941]	84524	2.782.811.006	2.751.381.529	2.452.364.488	2.616.840.368	0.197650422	0.231710984	0.330618894
ENSG00000188177	ZC3H6	zinc finger CCCH-type containing 6 [Source:HGNC Symbol;Acc:HGNC:24762]	376940	1.596.827.285	1.549.428.633	1.823.704.724	1.879.165.301	-0.210336572	0.11785838	0.192402259
ENSG00000169629	RGPD8	RANBP2 like and GRIP domain containing 8 [Source:HGNC Symbol;Acc:HGNC:9849]	727851	1.881.305.549	1.904.327.831	1.451.257.625	1.432.023.759	0.36840102	0.004415949	0.013719697
ENSG00000114999	TTL	tubulin tyrosine ligase [Source:HGNC Symbol;Acc:HGNC:21586]	150465	6.631.932.251	6.835.624.189	6.183.606.384	6.471.450.748	0.072332786	0.37376272	0.48023687
ENSG00000125630	POLR1B	RNA polymerase I subunit B [Source:HGNC Symbol;Acc:HGNC:20454]	84172	2.613.290.152	2.421.516.909	2.109.172.553	2.728.890.256	-0.005585715	0.972926371	0.981559144
ENSG00000125611	CHCHD5	coiled-coil-helix-coiled-coil-helix domain containing 5 [Source:HGNC Symbol;Acc:HGNC:17840]	84269	2.916.263.795	2.786.468.172	2.707.788.436	3.748.236.089	-0.14581854	0.368386289	0.47473006
ENSG00000231747	AC079922.1	ribosomal protein S20 (RPS20) pseudogene		3.879.344.629	1.679.984.789	1.822.001.953	1.501.508.552	0.485855502	0.243134926	0.34421146
ENSG00000237753	AC079922.2	novel transcript (FLJ42351)		1.474.262.515	1.146.481.349	2.393.172.846	2.157.881.797	-0.630749873	0.050881532	0.097796269
ENSG00000144136	SLC20A1	solute carrier family 20 member 1 [Source:HGNC Symbol;Acc:HGNC:10946]	6574	4.632.989.357	4.406.090.022	6.429.733.769	6.118.728.585	-0.51172823	4.76E-05	0.000372901
ENSG00000144130	NT5DC4	5'-nucleotidase domain containing 4 [Source:HGNC Symbol;Acc:HGNC:27678]	284958	0.751071888	1.828.943.028	0.473927329	0.258179704	2.232.372.622	1.23E-07	3.16E-06
ENSG00000169607	CKAP2L	cytoskeleton associated protein 2 like [Source:HGNC Symbol;Acc:HGNC:26877]	150468	7.812.190.775	7.415.369.899	1.119.020.306	1.010.202.089	281.603.665	6.44E-13	1.72E-10
ENSG00000115008	IL1A	interleukin 1 alpha [Source:HGNC Symbol;Acc:HGNC:5991]	3552	1.122.771.678	115.205.902	2.011.141.708	1.788.913.472	-0.553031585	0.21755798	0.313923041
ENSG00000125538	IL1B	interleukin 1 beta [Source:HGNC Symbol;Acc:HGNC:5992]	3553	3.944.546.222	4.950.187.505	2.694.798.346	2.754.034.978	-2.599.054.013	1.51E-08	6.12E-07
ENSG00000136696	IL36B	interleukin 36 beta [Source:HGNC Symbol;Acc:HGNC:15564]	27177	2.340.972.844	2.012.098.282	5.579.919.529	591.414.324	-1.751.385.133	4.16E-05	0.000333659
ENSG00000136695	IL36RN	interleukin 36 receptor antagonist [Source:HGNC Symbol;Acc:HGNC:15561]	26525	4.751.159.053	4.684.622.184	5.108.533.881	4.794.402.577	-0.287693868	0.408665385	0.514787005
ENSG00000136689	IL1RN	interleukin 1 receptor antagonist [Source:HGNC Symbol;Acc:HGNC:6000]	3557	2.126.387.354	2.135.920.106	3.279.841.053	396.434.565	-0.900623575	0.005229632	0.015697139
ENSG00000125637	PSD4	pleckstrin and Sec7 domain containing 4 [Source:HGNC Symbol;Acc:HGNC:19096]	23550	0.643832505	0.594023243	0.657914107	0.622144837	-0.120796627	0.475438569	0.57839205
ENSG00000189223	PAX8-AS1	PAX8 antisense RNA 1 [Source:HGNC Symbol;Acc:HGNC:49271]		1.853.064.265	2.470.048.085	2.645.694.447	2.644.204.636	-0.121329426	0.20927064	0.304067087
ENSG00000125618	PAX8	paired box 8 [Source:HGNC Symbol;Acc:HGNC:8622]	7849	3.443.566.187	393.325.732	3.810.765.324	3.783.437.483	0.071111741	0.455519563	0.560605497
ENSG00000136682	CBWD2	COBW domain containing 2 [Source:HGNC Symbol;Acc:HGNC:17907]	150472	5.589.784.515	5.835.191.794	467.117.963	4.727.792.823	0.305363911	0.003559889	0.011554852
ENSG00000146556	WASH2P	WASP family homolog 2, pseudogene [Source:HGNC Symbol;Acc:HGNC:33145]		4.907.798.979	4.692.622.837	5.289.037.532	5.398.731.371	-0.210896564	0.053729772	0.102149588
ENSG00000240356	RPL23AP7	ribosomal protein L23a pseudogene 7 [Source:HGNC Symbol;Acc:HGNC:17336]		4.241.341.157	4.338.729.723	5.335.190.132	5.090.101.426	-0.282483549	0.026628874	0.058301123
ENSG00000144134	RABL2A	RAB, member of RAS oncogene family like 2A [Source:HGNC Symbol;Acc:HGNC:9799]	11159	2.936.976.186	2.668.794.093	3.568.867.493	3.767.358.839	-0.415106727	0.015803577	0.038189263
ENSG00000144158	AL078621.1	small nuclear ribonucleoprotein polypeptide A' (SNRPA1) pseudogene		4.319.685.768	516.996.907	1.049.405.003	1.105.485.935	2.112.713.809	1.61E-06	2.53E-05
ENSG00000115084	SLC35F5	solute carrier family 35 member F5 [Source:HGNC Symbol;Acc:HGNC:23617]	80255	8.072.528.665	7.991.952.862	7.665.114.097	7.252.526.231	0.104934514	0.237733532	0.337536865
ENSG00000115091	ACTR3	actin related protein 3 [Source:HGNC Symbol;Acc:HGNC:170]	10096	2.690.308.159	2.607.506.852	2.176.309.214	2.187.834.966	0.244533939	0.007971483	0.022054389
ENSG00000088205	DDX18	DEAD-box helicase 18 [Source:HGNC Symbol;Acc:HGNC:2741]	8886	7.461.185.036	6.914.300.364	6.216.674.274	591.648.119	0.199496853	0.040109036	0.080737386
ENSG00000125631	HTR5BP	5-hydroxytryptamine receptor 5B, pseudogene [Source:HGNC Symbol;Acc:HGNC:16291]		0.675399202	1.243.782.956	1.538.235.376	151.634.297	-0.488780201	0.144582002	0.226934314
ENSG00000125633	CCDC93	coiled-coil domain containing 93 [Source:HGNC Symbol;Acc:HGNC:25611]	54520	9.049.647.953	9.405.601.258	5.875.856.598	6.131.434.502	0.633069926	5.66E-07	1.06E-05
ENSG00000235066	AC009303.2	novel transcript, antisense to CCDC93		1.369.864	2.195.592.999	1.636.665.196	1.655.829.078	0.56334374	0.004061649	0.01280697
ENSG00000125629	INSIG2	insulin induced gene 2 [Source:HGNC Symbol;Acc:HGNC:20452]	51141	7.059.845.271	7.499.052.268	6.632.233.021	6.949.881.708	0.074203042	0.510172092	0.610560044
ENSG00000115107	STEAP3	STEAP3 metalloreductase [Source:HGNC Symbol;Acc:HGNC:24592]	55240	5.202.165.385	4.807.673.956	4.294.079.057	4.431.462.385	0.113682238	0.189359482	0.280568031
ENSG00000229867	STEAP3-AS1	STEAP3 antisense RNA 1 [Source:HGNC Symbol;Acc:HGNC:41053]		1.114.594.954	2.421.279.779	2.385.223.128	2.163.766.015	0.083632326	0.327497063	0.434268516
ENSG00000186132	C2orf76	chromosome 2 open reading frame 76 [Source:HGNC Symbol;Acc:HGNC:27017]	130355	3.292.298.422	3.494.250.003	4.742.845.089	399.305.711	-0.33788364	0.039255728	0.079355217
ENSG00000155368	DBI	diazepam binding inhibitor, acyl-CoA binding protein [Source:HGNC Symbol;Acc:HGNC:2690]	1622	7.642.206.582	836.172.852	7.581.609.466	7.546.684.151	0.105371253	0.210024137	0.305103713
ENSG00000144120	TMEM177	transmembrane protein 177 [Source:HGNC Symbol;Acc:HGNC:28143]	80775	1.003.214.436	1.293.852.342	0.709227608	1.685.949.379	-0.055149382	0.875945497	0.912909086
ENSG00000088179	PTPN4	protein tyrosine phosphatase non-receptor type 4 [Source:HGNC Symbol;Acc:HGNC:9656]	5775	1.070.497.729	1.113.976.592	1.657.126.164	1.892.856.029	-0.737777048	2.86E-05	0.000245378
ENSG00000115109	EPB41L5	erythrocyte membrane protein band 4.1 like 5 [Source:HGNC Symbol;Acc:HGNC:19819]	57669	2.434.822.858	2.428.392.686	4.135.140.624	329.088.018	-0.414050757	0.078018001	0.138058335
ENSG00000226479	TMEM185B	transmembrane protein 185B [Source:HGNC Symbol;Acc:HGNC:18896]	79134	103.334.731	1.136.187.586	1.151.041.825	1.168.785.132	-0.071221223	0.603055268	0.691254142
ENSG00000144118	RALB	RAS like proto-oncogene B [Source:HGNC Symbol;Acc:HGNC:9840]	5899	1.890.211.249	1.789.336.843	1.997.763.562	2.039.420.378	-0.172332884	0.051087108	0.098117129
[truncated: 13,037 more rows]
